# Supplementary material for: Multi-scale evidence for declining microbial carbon fixation along forest succession gradients
Source: ISME J. 2025 Aug 24;19(1):wraf191. doi: 10.1093/ismejo/wraf191 (PMC12448444; doi:10.1093/ismejo/wraf191)
Supplement: Supplement_Table_2_wraf191 [file supplement_table_2_wraf191.xlsx]

## Sheet: Sheet2
Bio-project	samplename	data-size(bases)	data-size(GB)	country	latitude	longitude	group	title	doi	aa
PRJEB18701	ERR1877693	4233420718	3.94268	USA	29.7352	-82.4419	Natural_forest	Life history strategies of soil bacterial communities across global terrestrial biomes	10.1038/s41564-023-01465-0	ERR1877693
PRJEB18701	ERR1877696	3194134636	2.97477	Russia	53.1584	57.0987	Natural_forest	Life history strategies of soil bacterial communities across global terrestrial biomes	10.1038/s41564-023-01465-0	ERR1877696
PRJEB18701	ERR1877723	10600933294	9.87289	Madagascar	-24.755	46.85	Natural_forest	Life history strategies of soil bacterial communities across global terrestrial biomes	10.1038/s41564-023-01465-0	ERR1877723
PRJEB18701	ERR1877758	8684414762	8.08799	India	29.4935	79.1376	Natural_forest	Life history strategies of soil bacterial communities across global terrestrial biomes	10.1038/s41564-023-01465-0	ERR1877758
PRJEB18701	ERR1877760	2803180048	2.61066	Russia	39.4572	51.9107	Natural_forest	Life history strategies of soil bacterial communities across global terrestrial biomes	10.1038/s41564-023-01465-0	ERR1877760
PRJEB18701	ERR1877785	5618914614	5.23302	Sri Lanka	6.42497	80.4176	Natural_forest	Life history strategies of soil bacterial communities across global terrestrial biomes	10.1038/s41564-023-01465-0	ERR1877785
PRJEB18701	ERR1877787	8125166682	7.56715	China	39.9692	115.432	Natural_forest	Life history strategies of soil bacterial communities across global terrestrial biomes	10.1038/s41564-023-01465-0	ERR1877787
PRJEB18701	ERR1877813	4893470900	4.5574	China	42.0312	128.431	Natural_forest	Life history strategies of soil bacterial communities across global terrestrial biomes	10.1038/s41564-023-01465-0	ERR1877813
PRJEB18701	ERR1877852	2227808732	2.07481	Colombia	-0.3466	-72.059	Natural_forest	Life history strategies of soil bacterial communities across global terrestrial biomes	10.1038/s41564-023-01465-0	ERR1877852
PRJEB18701	ERR1877877	7868004130	7.32765	Italy	36.8185	12.015	Natural_forest	Life history strategies of soil bacterial communities across global terrestrial biomes	10.1038/s41564-023-01465-0	ERR1877877
PRJEB18701	ERR1877880	5015083412	4.67066	Malaysia	3.30333	101.62	Natural_forest	Life history strategies of soil bacterial communities across global terrestrial biomes	10.1038/s41564-023-01465-0	ERR1877880
PRJEB18701	ERR1877884	8630482894	8.03776	Estonia	58.3886	22.6554	Natural_forest	Life history strategies of soil bacterial communities across global terrestrial biomes	10.1038/s41564-023-01465-0	ERR1877884
PRJEB18701	ERR1877887	8270278818	7.7023	Estonia	59.4933	25.3625	Natural_forest	Life history strategies of soil bacterial communities across global terrestrial biomes	10.1038/s41564-023-01465-0	ERR1877887
PRJEB18701	ERR1877890	10289424724	9.58277	China	42.0602	128.261	Natural_forest	Life history strategies of soil bacterial communities across global terrestrial biomes	10.1038/s41564-023-01465-0	ERR1877890
PRJEB18701	ERR1877911	2818761124	2.62518	Chile	-44.0744	-73.0968	Natural_forest	Life history strategies of soil bacterial communities across global terrestrial biomes	10.1038/s41564-023-01465-0	ERR1877911
PRJNA825700	SRR18729144	2959703460	2.75644	New Zealand	-37.18541747	174.862	Planted forest	Land use modification causes slow, but predictable, change in soil microbial community composition and functional potential	10.1186/s40793-023-00485-x	SRR18729144
PRJNA825700	SRR18729145	3062904768	2.85255	New Zealand	-37.02361796	174.536	Planted forest	Land use modification causes slow, but predictable, change in soil microbial community composition and functional potential	10.1186/s40793-023-00485-x	SRR18729145
PRJNA825700	SRR18729153	3134136096	2.91889	New Zealand	-37.0056678	174.906	Planted forest	Land use modification causes slow, but predictable, change in soil microbial community composition and functional potential	10.1186/s40793-023-00485-x	SRR18729153
PRJNA825700	SRR18729169	2860987500	2.6645	New Zealand	-41.36783565	173.754	Planted forest	Land use modification causes slow, but predictable, change in soil microbial community composition and functional potential	10.1186/s40793-023-00485-x	SRR18729169
PRJNA825700	SRR18729175	3134549880	2.91928	New Zealand	-36.41728006	174.669	Planted forest	Land use modification causes slow, but predictable, change in soil microbial community composition and functional potential	10.1186/s40793-023-00485-x	SRR18729175
PRJNA825700	SRR18729177	2893720284	2.69499	New Zealand	-37.77477203	175.291	Planted forest	Land use modification causes slow, but predictable, change in soil microbial community composition and functional potential	10.1186/s40793-023-00485-x	SRR18729177
PRJNA825700	SRR18729190	2990077776	2.78473	New Zealand	-36.01309478	174.198	Planted forest	Land use modification causes slow, but predictable, change in soil microbial community composition and functional potential	10.1186/s40793-023-00485-x	SRR18729190
PRJNA825700	SRR18729197	2793477960	2.60163	New Zealand	-38.98382339	177.802	Planted forest	Land use modification causes slow, but predictable, change in soil microbial community composition and functional potential	10.1186/s40793-023-00485-x	SRR18729197
PRJNA825700	SRR18729209	3216633084	2.99572	New Zealand	-36.86260969	174.829	Planted forest	Land use modification causes slow, but predictable, change in soil microbial community composition and functional potential	10.1186/s40793-023-00485-x	SRR18729209
PRJEB12502	ERR1346801	8696760944	8.09949	Canada	49.07	-89.41	Natural_forest	Bacterial contributions to delignification and lignocellulose degradation in forest soils with metagenomic and quantitative stable isotope probing	10.1038/s41396-018-0279-6	ERR1346801
PRJEB12502	ERR1346802	8147132276	7.58761	Canada	49.07	-89.41	Natural_forest	Bacterial contributions to delignification and lignocellulose degradation in forest soils with metagenomic and quantitative stable isotope probing	10.1038/s41396-018-0279-6	ERR1346802
PRJEB12502	ERR1346803	6040210464	5.62538	Canada	49.07	-89.41	Natural_forest	Bacterial contributions to delignification and lignocellulose degradation in forest soils with metagenomic and quantitative stable isotope probing	10.1038/s41396-018-0279-6	ERR1346803
PRJEB12502	ERR1346804	12077229530	11.2478	Canada	49.08	-89.38	Natural_forest	Bacterial contributions to delignification and lignocellulose degradation in forest soils with metagenomic and quantitative stable isotope probing	10.1038/s41396-018-0279-6	ERR1346804
PRJEB12502	ERR1346805	10981480328	10.2273	Canada	49.08	-89.38	Natural_forest	Bacterial contributions to delignification and lignocellulose degradation in forest soils with metagenomic and quantitative stable isotope probing	10.1038/s41396-018-0279-6	ERR1346805
PRJEB12502	ERR1346806	7967482768	7.4203	Canada	49.08	-89.38	Natural_forest	Bacterial contributions to delignification and lignocellulose degradation in forest soils with metagenomic and quantitative stable isotope probing	10.1038/s41396-018-0279-6	ERR1346806
PRJEB12502	ERR1346807	7156013620	6.66456	Canada	49.07	-89.39	Natural_forest	Bacterial contributions to delignification and lignocellulose degradation in forest soils with metagenomic and quantitative stable isotope probing	10.1038/s41396-018-0279-6	ERR1346807
PRJEB12502	ERR1346808	5015172372	4.67074	Canada	49.07	-89.39	Natural_forest	Bacterial contributions to delignification and lignocellulose degradation in forest soils with metagenomic and quantitative stable isotope probing	10.1038/s41396-018-0279-6	ERR1346808
PRJEB12502	ERR1346809	7622924096	7.0994	Canada	54.35	-122.61	Natural_forest	Bacterial contributions to delignification and lignocellulose degradation in forest soils with metagenomic and quantitative stable isotope probing	10.1038/s41396-018-0279-6	ERR1346809
PRJEB12502	ERR1346810	5766949510	5.37089	Canada	54.35	-122.61	Natural_forest	Bacterial contributions to delignification and lignocellulose degradation in forest soils with metagenomic and quantitative stable isotope probing	10.1038/s41396-018-0279-6	ERR1346810
PRJEB12502	ERR1346811	2844756506	2.64939	Canada	50.93	-120.28	Natural_forest	Bacterial contributions to delignification and lignocellulose degradation in forest soils with metagenomic and quantitative stable isotope probing	10.1038/s41396-018-0279-6	ERR1346811
PRJEB12502	ERR1346812	4856215138	4.5227	Canada	50.93	-120.28	Natural_forest	Bacterial contributions to delignification and lignocellulose degradation in forest soils with metagenomic and quantitative stable isotope probing	10.1038/s41396-018-0279-6	ERR1346812
PRJEB12502	ERR1346813	4235819406	3.94491	USA	39.55	-121.04	Natural_forest	Bacterial contributions to delignification and lignocellulose degradation in forest soils with metagenomic and quantitative stable isotope probing	10.1038/s41396-018-0279-6	ERR1346813
PRJEB12502	ERR1346814	3040149288	2.83136	USA	39.55	-121.04	Natural_forest	Bacterial contributions to delignification and lignocellulose degradation in forest soils with metagenomic and quantitative stable isotope probing	10.1038/s41396-018-0279-6	ERR1346814
PRJEB12502	ERR1346815	8056584160	7.50328	Canada	50.85	-120.42	Natural_forest	Bacterial contributions to delignification and lignocellulose degradation in forest soils with metagenomic and quantitative stable isotope probing	10.1038/s41396-018-0279-6	ERR1346815
PRJEB12502	ERR1346816	10216535012	9.51489	Canada	50.85	-120.42	Natural_forest	Bacterial contributions to delignification and lignocellulose degradation in forest soils with metagenomic and quantitative stable isotope probing	10.1038/s41396-018-0279-6	ERR1346816
PRJEB12502	ERR1346817	30256120954	28.1782	Canada	50.85	-120.42	Natural_forest	Bacterial contributions to delignification and lignocellulose degradation in forest soils with metagenomic and quantitative stable isotope probing	10.1038/s41396-018-0279-6	ERR1346817
PRJEB12502	ERR1346818	5821212568	5.42143	Canada	50.85	-120.42	Natural_forest	Bacterial contributions to delignification and lignocellulose degradation in forest soils with metagenomic and quantitative stable isotope probing	10.1038/s41396-018-0279-6	ERR1346818
PRJEB12502	ERR1346819	20579729094	19.1664	Canada	46.75	-82.25	Natural_forest	Bacterial contributions to delignification and lignocellulose degradation in forest soils with metagenomic and quantitative stable isotope probing	10.1038/s41396-018-0279-6	ERR1346819
PRJEB12502	ERR1346820	10901335818	10.1527	Canada	46.75	-82.25	Natural_forest	Bacterial contributions to delignification and lignocellulose degradation in forest soils with metagenomic and quantitative stable isotope probing	10.1038/s41396-018-0279-6	ERR1346820
PRJEB12502	ERR1346822	8268913834	7.70103	Canada	46.75	-82.25	Natural_forest	Bacterial contributions to delignification and lignocellulose degradation in forest soils with metagenomic and quantitative stable isotope probing	10.1038/s41396-018-0279-6	ERR1346822
PRJEB12502	ERR1346823	6209221642	5.78279	Canada	47.57	-82.85	Natural_forest	Bacterial contributions to delignification and lignocellulose degradation in forest soils with metagenomic and quantitative stable isotope probing	10.1038/s41396-018-0279-6	ERR1346823
PRJEB12502	ERR1346824	7667974944	7.14136	Canada	47.57	-82.85	Natural_forest	Bacterial contributions to delignification and lignocellulose degradation in forest soils with metagenomic and quantitative stable isotope probing	10.1038/s41396-018-0279-6	ERR1346824
PRJEB12502	ERR1346825	12010191992	11.1854	Canada	46.42	-83.37	Natural_forest	Bacterial contributions to delignification and lignocellulose degradation in forest soils with metagenomic and quantitative stable isotope probing	10.1038/s41396-018-0279-6	ERR1346825
PRJEB12502	ERR1346826	9371978466	8.72834	Canada	46.42	-83.37	Natural_forest	Bacterial contributions to delignification and lignocellulose degradation in forest soils with metagenomic and quantitative stable isotope probing	10.1038/s41396-018-0279-6	ERR1346826
PRJEB12502	ERR1346827	11235467048	10.4638	USA	39.26	-120.78	Natural_forest	Bacterial contributions to delignification and lignocellulose degradation in forest soils with metagenomic and quantitative stable isotope probing	10.1038/s41396-018-0279-6	ERR1346827
PRJEB12502	ERR1346828	11230077284	10.4588	USA	39.26	-120.78	Natural_forest	Bacterial contributions to delignification and lignocellulose degradation in forest soils with metagenomic and quantitative stable isotope probing	10.1038/s41396-018-0279-6	ERR1346828
PRJEB12502	ERR1346829	8439835932	7.86021	USA	39.26	-120.78	Natural_forest	Bacterial contributions to delignification and lignocellulose degradation in forest soils with metagenomic and quantitative stable isotope probing	10.1038/s41396-018-0279-6	ERR1346829
PRJEB12502	ERR1346830	10769593842	10.03	USA	39.26	-120.78	Natural_forest	Bacterial contributions to delignification and lignocellulose degradation in forest soils with metagenomic and quantitative stable isotope probing	10.1038/s41396-018-0279-6	ERR1346830
PRJEB12502	ERR1346831	13480155082	12.5544	Canada	50.88	-120.35	Natural_forest	Bacterial contributions to delignification and lignocellulose degradation in forest soils with metagenomic and quantitative stable isotope probing	10.1038/s41396-018-0279-6	ERR1346831
PRJEB12502	ERR1346832	9238684928	8.6042	Canada	50.88	-120.35	Natural_forest	Bacterial contributions to delignification and lignocellulose degradation in forest soils with metagenomic and quantitative stable isotope probing	10.1038/s41396-018-0279-6	ERR1346832
PRJEB12502	ERR1346833	39396311086	36.6907	USA	31.11	-95.15	Natural_forest	Bacterial contributions to delignification and lignocellulose degradation in forest soils with metagenomic and quantitative stable isotope probing	10.1038/s41396-018-0279-6	ERR1346833
PRJEB12502	ERR1346834	4771585016	4.44388	USA	31.11	-95.15	Natural_forest	Bacterial contributions to delignification and lignocellulose degradation in forest soils with metagenomic and quantitative stable isotope probing	10.1038/s41396-018-0279-6	ERR1346834
PRJEB12502	ERR1346835	9219656124	8.58647	USA	31.11	-95.15	Natural_forest	Bacterial contributions to delignification and lignocellulose degradation in forest soils with metagenomic and quantitative stable isotope probing	10.1038/s41396-018-0279-6	ERR1346835
PRJEB12502	ERR1346836	12001347018	11.1771	USA	31.11	-95.15	Natural_forest	Bacterial contributions to delignification and lignocellulose degradation in forest soils with metagenomic and quantitative stable isotope probing	10.1038/s41396-018-0279-6	ERR1346836
PRJEB12502	ERR1346837	5634417108	5.24746	USA	31.11	-95.15	Natural_forest	Bacterial contributions to delignification and lignocellulose degradation in forest soils with metagenomic and quantitative stable isotope probing	10.1038/s41396-018-0279-6	ERR1346837
PRJEB12502	ERR1346838	8439930872	7.8603	USA	31.11	-95.15	Natural_forest	Bacterial contributions to delignification and lignocellulose degradation in forest soils with metagenomic and quantitative stable isotope probing	10.1038/s41396-018-0279-6	ERR1346838
PRJEB12502	ERR1346839	7837647066	7.29938	Canada	49.07	-89.41	Natural_forest	Bacterial contributions to delignification and lignocellulose degradation in forest soils with metagenomic and quantitative stable isotope probing	10.1038/s41396-018-0279-6	ERR1346839
PRJEB12502	ERR1346840	11250678456	10.478	Canada	49.07	-89.41	Natural_forest	Bacterial contributions to delignification and lignocellulose degradation in forest soils with metagenomic and quantitative stable isotope probing	10.1038/s41396-018-0279-6	ERR1346840
PRJEB12502	ERR1346842	4477260288	4.16977	Canada	49.07	-89.41	Natural_forest	Bacterial contributions to delignification and lignocellulose degradation in forest soils with metagenomic and quantitative stable isotope probing	10.1038/s41396-018-0279-6	ERR1346842
PRJEB12502	ERR1346843	10252215360	9.54812	Canada	49.07	-89.41	Natural_forest	Bacterial contributions to delignification and lignocellulose degradation in forest soils with metagenomic and quantitative stable isotope probing	10.1038/s41396-018-0279-6	ERR1346843
PRJEB12502	ERR1346845	14797312704	13.7811	Canada	49.07	-89.41	Natural_forest	Bacterial contributions to delignification and lignocellulose degradation in forest soils with metagenomic and quantitative stable isotope probing	10.1038/s41396-018-0279-6	ERR1346845
PRJEB12502	ERR1346846	3571068864	3.32582	Canada	49.08	-89.38	Natural_forest	Bacterial contributions to delignification and lignocellulose degradation in forest soils with metagenomic and quantitative stable isotope probing	10.1038/s41396-018-0279-6	ERR1346846
PRJEB12502	ERR1346848	10252929216	9.54878	Canada	49.08	-89.38	Natural_forest	Bacterial contributions to delignification and lignocellulose degradation in forest soils with metagenomic and quantitative stable isotope probing	10.1038/s41396-018-0279-6	ERR1346848
PRJEB12502	ERR1346849	10002833472	9.31586	Canada	49.08	-89.38	Natural_forest	Bacterial contributions to delignification and lignocellulose degradation in forest soils with metagenomic and quantitative stable isotope probing	10.1038/s41396-018-0279-6	ERR1346849
PRJEB12502	ERR1346850	6580594198	6.12866	Canada	49.08	-89.38	Natural_forest	Bacterial contributions to delignification and lignocellulose degradation in forest soils with metagenomic and quantitative stable isotope probing	10.1038/s41396-018-0279-6	ERR1346850
PRJEB12502	ERR1346854	6740585280	6.27766	Canada	49.07	-89.39	Natural_forest	Bacterial contributions to delignification and lignocellulose degradation in forest soils with metagenomic and quantitative stable isotope probing	10.1038/s41396-018-0279-6	ERR1346854
PRJEB12502	ERR1346855	2180790528	2.03102	Canada	49.07	-89.39	Natural_forest	Bacterial contributions to delignification and lignocellulose degradation in forest soils with metagenomic and quantitative stable isotope probing	10.1038/s41396-018-0279-6	ERR1346855
PRJEB12502	ERR1346856	4220854640	3.93098	Canada	49.07	-89.39	Natural_forest	Bacterial contributions to delignification and lignocellulose degradation in forest soils with metagenomic and quantitative stable isotope probing	10.1038/s41396-018-0279-6	ERR1346856
PRJEB12502	ERR1346857	7367110892	6.86116	USA	54.35	-122.61	Natural_forest	Bacterial contributions to delignification and lignocellulose degradation in forest soils with metagenomic and quantitative stable isotope probing	10.1038/s41396-018-0279-6	ERR1346857
PRJEB12502	ERR1346858	8009101440	7.45906	USA	54.35	-122.61	Natural_forest	Bacterial contributions to delignification and lignocellulose degradation in forest soils with metagenomic and quantitative stable isotope probing	10.1038/s41396-018-0279-6	ERR1346858
PRJEB12502	ERR1346859	10071514944	9.37983	USA	54.35	-122.61	Natural_forest	Bacterial contributions to delignification and lignocellulose degradation in forest soils with metagenomic and quantitative stable isotope probing	10.1038/s41396-018-0279-6	ERR1346859
PRJEB12502	ERR1346861	5892069118	5.48742	USA	54.35	-122.61	Natural_forest	Bacterial contributions to delignification and lignocellulose degradation in forest soils with metagenomic and quantitative stable isotope probing	10.1038/s41396-018-0279-6	ERR1346861
PRJEB12502	ERR1346863	12186417024	11.3495	USA	39.55	-121.04	Natural_forest	Bacterial contributions to delignification and lignocellulose degradation in forest soils with metagenomic and quantitative stable isotope probing	10.1038/s41396-018-0279-6	ERR1346863
PRJEB12502	ERR1346864	4670511552	4.34975	USA	39.55	-121.04	Natural_forest	Bacterial contributions to delignification and lignocellulose degradation in forest soils with metagenomic and quantitative stable isotope probing	10.1038/s41396-018-0279-6	ERR1346864
PRJEB12502	ERR1346865	12373385856	11.5236	USA	39.55	-121.04	Natural_forest	Bacterial contributions to delignification and lignocellulose degradation in forest soils with metagenomic and quantitative stable isotope probing	10.1038/s41396-018-0279-6	ERR1346865
PRJEB12502	ERR1346866	9358384320	8.71567	USA	39.55	-121.04	Natural_forest	Bacterial contributions to delignification and lignocellulose degradation in forest soils with metagenomic and quantitative stable isotope probing	10.1038/s41396-018-0279-6	ERR1346866
PRJEB12502	ERR1346867	5735029874	5.34116	USA	39.55	-121.04	Natural_forest	Bacterial contributions to delignification and lignocellulose degradation in forest soils with metagenomic and quantitative stable isotope probing	10.1038/s41396-018-0279-6	ERR1346867
PRJEB12502	ERR1346868	14070447744	13.1041	USA	39.55	-121.04	Natural_forest	Bacterial contributions to delignification and lignocellulose degradation in forest soils with metagenomic and quantitative stable isotope probing	10.1038/s41396-018-0279-6	ERR1346868
PRJEB12502	ERR1346870	9218609856	8.5855	USA	39.55	-121.04	Natural_forest	Bacterial contributions to delignification and lignocellulose degradation in forest soils with metagenomic and quantitative stable isotope probing	10.1038/s41396-018-0279-6	ERR1346870
PRJEB12502	ERR1346871	3566354304	3.32143	USA	39.26	-120.78	Natural_forest	Bacterial contributions to delignification and lignocellulose degradation in forest soils with metagenomic and quantitative stable isotope probing	10.1038/s41396-018-0279-6	ERR1346871
PRJEB12502	ERR1346872	4659644544	4.33963	USA	39.26	-120.78	Natural_forest	Bacterial contributions to delignification and lignocellulose degradation in forest soils with metagenomic and quantitative stable isotope probing	10.1038/s41396-018-0279-6	ERR1346872
PRJEB12502	ERR1346873	9042545554	8.42153	USA	39.26	-120.78	Natural_forest	Bacterial contributions to delignification and lignocellulose degradation in forest soils with metagenomic and quantitative stable isotope probing	10.1038/s41396-018-0279-6	ERR1346873
PRJEB12502	ERR1346874	3145283136	2.92927	USA	39.26	-120.78	Natural_forest	Bacterial contributions to delignification and lignocellulose degradation in forest soils with metagenomic and quantitative stable isotope probing	10.1038/s41396-018-0279-6	ERR1346874
PRJEB12502	ERR1346876	14004005318	13.0422	USA	39.26	-120.78	Natural_forest	Bacterial contributions to delignification and lignocellulose degradation in forest soils with metagenomic and quantitative stable isotope probing	10.1038/s41396-018-0279-6	ERR1346876
PRJEB12502	ERR1346877	2910460992	2.71058	USA	31.11	-95.15	Natural_forest	Bacterial contributions to delignification and lignocellulose degradation in forest soils with metagenomic and quantitative stable isotope probing	10.1038/s41396-018-0279-6	ERR1346877
PRJEB12502	ERR1346879	10552337088	9.82763	USA	31.11	-95.15	Natural_forest	Bacterial contributions to delignification and lignocellulose degradation in forest soils with metagenomic and quantitative stable isotope probing	10.1038/s41396-018-0279-6	ERR1346879
PRJEB12502	ERR1346882	5008958044	4.66496	USA	31.11	-95.15	Natural_forest	Bacterial contributions to delignification and lignocellulose degradation in forest soils with metagenomic and quantitative stable isotope probing	10.1038/s41396-018-0279-6	ERR1346882
PRJEB12502	ERR1346887	16612935914	15.472	Canada	49.08	-89.38	Natural_forest	Bacterial contributions to delignification and lignocellulose degradation in forest soils with metagenomic and quantitative stable isotope probing	10.1038/s41396-018-0279-6	ERR1346887
PRJEB12502	ERR1346888	10429153950	9.71291	Canada	49.08	-89.38	Natural_forest	Bacterial contributions to delignification and lignocellulose degradation in forest soils with metagenomic and quantitative stable isotope probing	10.1038/s41396-018-0279-6	ERR1346888
PRJEB12502	ERR1346889	4783539982	4.45502	USA	39.55	-121.04	Natural_forest	Bacterial contributions to delignification and lignocellulose degradation in forest soils with metagenomic and quantitative stable isotope probing	10.1038/s41396-018-0279-6	ERR1346889
PRJEB12502	ERR1346890	16384767824	15.2595	USA	39.55	-121.04	Natural_forest	Bacterial contributions to delignification and lignocellulose degradation in forest soils with metagenomic and quantitative stable isotope probing	10.1038/s41396-018-0279-6	ERR1346890
PRJEB12502	ERR1346891	2721611246	2.5347	USA	31.11	-95.15	Natural_forest	Bacterial contributions to delignification and lignocellulose degradation in forest soils with metagenomic and quantitative stable isotope probing	10.1038/s41396-018-0279-6	ERR1346891
PRJEB12502	ERR1346892	3176320922	2.95818	USA	31.11	-95.15	Natural_forest	Bacterial contributions to delignification and lignocellulose degradation in forest soils with metagenomic and quantitative stable isotope probing	10.1038/s41396-018-0279-6	ERR1346892
PRJEB23349	ERR3408971	6883526511	6.41078	Puerto Rico	18.326	-65.729	Planted forest	Phosphate addition increases tropical forest soil respiration primarily by deconstraining microbial population growth	10.1016/j.soilbio.2018.11.026	ERR3408971
PRJEB23349	ERR3412509	9894746999	9.2152	Puerto Rico	18.326	-65.729	Planted forest	Phosphate addition increases tropical forest soil respiration primarily by deconstraining microbial population growth	10.1016/j.soilbio.2018.11.026	ERR3412509
PRJEB23349	ERR3412514	6942927236	6.4661	Puerto Rico	18.326	-65.729	Planted forest	Phosphate addition increases tropical forest soil respiration primarily by deconstraining microbial population growth	10.1016/j.soilbio.2018.11.026	ERR3412514
PRJEB23349	ERR3412515	8151347480	7.59153	Puerto Rico	18.326	-65.729	Planted forest	Phosphate addition increases tropical forest soil respiration primarily by deconstraining microbial population growth	10.1016/j.soilbio.2018.11.026	ERR3412515
PRJEB23349	ERR3412957	5557702082	5.17601	Puerto Rico	18.321	-65.82	Planted forest	Phosphate addition increases tropical forest soil respiration primarily by deconstraining microbial population growth	10.1016/j.soilbio.2018.11.026	ERR3412957
PRJEB23349	ERR3412959	10783860470	10.0433	Puerto Rico	18.321	-65.82	Planted forest	Phosphate addition increases tropical forest soil respiration primarily by deconstraining microbial population growth	10.1016/j.soilbio.2018.11.026	ERR3412959
PRJEB23349	ERR3412961	8815638178	8.2102	Puerto Rico	18.326	-65.729	Planted forest	Phosphate addition increases tropical forest soil respiration primarily by deconstraining microbial population growth	10.1016/j.soilbio.2018.11.026	ERR3412961
PRJEB23349	ERR3412962	8468038219	7.88648	Puerto Rico	18.326	-65.729	Planted forest	Phosphate addition increases tropical forest soil respiration primarily by deconstraining microbial population growth	10.1016/j.soilbio.2018.11.026	ERR3412962
PRJEB23349	ERR3412963	9175241242	8.54511	Puerto Rico	18.326	-65.729	Planted forest	Phosphate addition increases tropical forest soil respiration primarily by deconstraining microbial population growth	10.1016/j.soilbio.2018.11.026	ERR3412963
PRJEB23349	ERR3412974	10045587799	9.35568	Puerto Rico	18.326	-65.729	Planted forest	Phosphate addition increases tropical forest soil respiration primarily by deconstraining microbial population growth	10.1016/j.soilbio.2018.11.026	ERR3412974
PRJEB23349	ERR3412975	4163702660	3.87775	Puerto Rico	18.326	-65.729	Planted forest	Phosphate addition increases tropical forest soil respiration primarily by deconstraining microbial population growth	10.1016/j.soilbio.2018.11.026	ERR3412975
PRJEB23349	ERR3412976	3269711229	3.04516	Puerto Rico	18.321	-65.82	Planted forest	Phosphate addition increases tropical forest soil respiration primarily by deconstraining microbial population growth	10.1016/j.soilbio.2018.11.026	ERR3412976
PRJEB23349	ERR3412977	3578576351	3.33281	Puerto Rico	18.326	-65.729	Planted forest	Phosphate addition increases tropical forest soil respiration primarily by deconstraining microbial population growth	10.1016/j.soilbio.2018.11.026	ERR3412977
PRJEB23349	ERR3412978	5031787309	4.68622	Puerto Rico	18.321	-65.82	Planted forest	Phosphate addition increases tropical forest soil respiration primarily by deconstraining microbial population growth	10.1016/j.soilbio.2018.11.026	ERR3412978
PRJEB23349	ERR3408909	4580348416	4.26578	Puerto Rico	18.321	-65.82	Planted forest	Phosphate addition increases tropical forest soil respiration primarily by deconstraining microbial population growth	10.1016/j.soilbio.2018.11.026	ERR3408909
PRJEB23349	ERR3408910	7674735419	7.14765	Puerto Rico	18.321	-65.82	Planted forest	Phosphate addition increases tropical forest soil respiration primarily by deconstraining microbial population growth	10.1016/j.soilbio.2018.11.026	ERR3408910
PRJEB24179	ERR2233336	3104731314	2.89151	USA	43.9333	-71.75	Planted forest	Using metagenomics to reveal landscape scale patterns of denitrifiers in a montane forest ecosystem	10.1016/j.soilbio.2019.107585	ERR2233336
PRJEB24179	ERR2233337	2238057586	2.08435	USA	43.9333	-71.75	Planted forest	Using metagenomics to reveal landscape scale patterns of denitrifiers in a montane forest ecosystem	10.1016/j.soilbio.2019.107585	ERR2233337
PRJEB24179	ERR2233339	3627164116	3.37806	USA	43.9333	-71.75	Planted forest	Using metagenomics to reveal landscape scale patterns of denitrifiers in a montane forest ecosystem	10.1016/j.soilbio.2019.107585	ERR2233339
PRJEB24179	ERR2233340	2669919850	2.48656	USA	43.9333	-71.75	Planted forest	Using metagenomics to reveal landscape scale patterns of denitrifiers in a montane forest ecosystem	10.1016/j.soilbio.2019.107585	ERR2233340
PRJEB24179	ERR2233341	2460182038	2.29122	USA	43.9333	-71.75	Planted forest	Using metagenomics to reveal landscape scale patterns of denitrifiers in a montane forest ecosystem	10.1016/j.soilbio.2019.107585	ERR2233341
PRJEB24179	ERR2233342	2849754996	2.65404	USA	43.9333	-71.75	Planted forest	Using metagenomics to reveal landscape scale patterns of denitrifiers in a montane forest ecosystem	10.1016/j.soilbio.2019.107585	ERR2233342
PRJEB24179	ERR2233344	2200683546	2.04955	USA	43.9333	-71.75	Planted forest	Using metagenomics to reveal landscape scale patterns of denitrifiers in a montane forest ecosystem	10.1016/j.soilbio.2019.107585	ERR2233344
PRJEB24179	ERR2233345	2881593226	2.68369	USA	43.9333	-71.75	Planted forest	Using metagenomics to reveal landscape scale patterns of denitrifiers in a montane forest ecosystem	10.1016/j.soilbio.2019.107585	ERR2233345
PRJEB24179	ERR2233346	3166804702	2.94932	USA	43.9333	-71.75	Planted forest	Using metagenomics to reveal landscape scale patterns of denitrifiers in a montane forest ecosystem	10.1016/j.soilbio.2019.107585	ERR2233346
PRJEB24179	ERR2233347	2677592012	2.4937	USA	43.9333	-71.75	Planted forest	Using metagenomics to reveal landscape scale patterns of denitrifiers in a montane forest ecosystem	10.1016/j.soilbio.2019.107585	ERR2233347
PRJEB24179	ERR2233350	2707107848	2.52119	USA	43.9333	-71.75	Planted forest	Using metagenomics to reveal landscape scale patterns of denitrifiers in a montane forest ecosystem	10.1016/j.soilbio.2019.107585	ERR2233350
PRJEB8420	ERR753910	9965044350	9.28067	Canada	50.88	-120.35	Planted forest	A metagenomic survey of forest soil microbial communities more than a decade after timber harvesting	10.1038/sdata.2017.92	ERR753910
PRJEB8420	ERR753911	8898532650	8.2874	Canada	50.88	-120.35	Planted forest	A metagenomic survey of forest soil microbial communities more than a decade after timber harvesting	10.1038/sdata.2017.92	ERR753911
PRJEB8420	ERR753912	9204500700	8.57236	Canada	50.88	-120.35	Planted forest	A metagenomic survey of forest soil microbial communities more than a decade after timber harvesting	10.1038/sdata.2017.92	ERR753912
PRJEB8420	ERR753913	9067582650	8.44484	Canada	50.88	-120.35	Planted forest	A metagenomic survey of forest soil microbial communities more than a decade after timber harvesting	10.1038/sdata.2017.92	ERR753913
PRJEB8420	ERR753914	9217489950	8.58446	Canada	50.88	-120.35	Planted forest	A metagenomic survey of forest soil microbial communities more than a decade after timber harvesting	10.1038/sdata.2017.92	ERR753914
PRJEB8420	ERR753915	10920374850	10.1704	Canada	50.88	-120.35	Planted forest	A metagenomic survey of forest soil microbial communities more than a decade after timber harvesting	10.1038/sdata.2017.92	ERR753915
PRJEB8420	ERR753916	11324640750	10.5469	Canada	50.88	-120.35	Planted forest	A metagenomic survey of forest soil microbial communities more than a decade after timber harvesting	10.1038/sdata.2017.92	ERR753916
PRJEB8420	ERR753917	9764643000	9.09403	Canada	50.88	-120.35	Planted forest	A metagenomic survey of forest soil microbial communities more than a decade after timber harvesting	10.1038/sdata.2017.92	ERR753917
PRJEB8420	ERR753918	8274475050	7.70621	Canada	50.88	-120.35	Planted forest	A metagenomic survey of forest soil microbial communities more than a decade after timber harvesting	10.1038/sdata.2017.92	ERR753918
PRJEB8420	ERR753919	10639680300	9.90897	Canada	50.88	-120.35	Planted forest	A metagenomic survey of forest soil microbial communities more than a decade after timber harvesting	10.1038/sdata.2017.92	ERR753919
PRJEB8420	ERR753920	9519936300	8.86613	Canada	50.88	-120.35	Planted forest	A metagenomic survey of forest soil microbial communities more than a decade after timber harvesting	10.1038/sdata.2017.92	ERR753920
PRJEB8420	ERR753921	10003549350	9.31653	Canada	50.88	-120.35	Planted forest	A metagenomic survey of forest soil microbial communities more than a decade after timber harvesting	10.1038/sdata.2017.92	ERR753921
PRJEB8420	ERR753922	10747190100	10.0091	Canada	50.88	-120.35	Planted forest	A metagenomic survey of forest soil microbial communities more than a decade after timber harvesting	10.1038/sdata.2017.92	ERR753922
PRJEB8420	ERR753923	8242086600	7.67604	Canada	50.88	-120.35	Planted forest	A metagenomic survey of forest soil microbial communities more than a decade after timber harvesting	10.1038/sdata.2017.92	ERR753923
PRJEB8420	ERR753925	10899912450	10.1513	Canada	50.88	-120.35	Planted forest	A metagenomic survey of forest soil microbial communities more than a decade after timber harvesting	10.1038/sdata.2017.92	ERR753925
PRJEB8420	ERR753926	9537506400	8.8825	Canada	50.88	-120.35	Planted forest	A metagenomic survey of forest soil microbial communities more than a decade after timber harvesting	10.1038/sdata.2017.92	ERR753926
PRJEB8420	ERR753927	8258025450	7.69089	Canada	50.88	-120.35	Planted forest	A metagenomic survey of forest soil microbial communities more than a decade after timber harvesting	10.1038/sdata.2017.92	ERR753927
PRJEB8420	ERR753928	10995886650	10.2407	Canada	50.88	-120.35	Planted forest	A metagenomic survey of forest soil microbial communities more than a decade after timber harvesting	10.1038/sdata.2017.92	ERR753928
PRJEB8420	ERR753929	11101320750	10.3389	Canada	50.88	-120.35	Planted forest	A metagenomic survey of forest soil microbial communities more than a decade after timber harvesting	10.1038/sdata.2017.92	ERR753929
PRJEB8420	ERR753930	8489837850	7.90678	Canada	50.88	-120.35	Planted forest	A metagenomic survey of forest soil microbial communities more than a decade after timber harvesting	10.1038/sdata.2017.92	ERR753930
PRJEB8420	ERR1700674	17882600100	16.6545	Canada	49.08	-89.38	Planted forest	A metagenomic survey of forest soil microbial communities more than a decade after timber harvesting	10.1038/sdata.2017.92	ERR1700674
PRJEB8420	ERR1700675	16996321500	15.8291	Canada	49.08	-89.38	Planted forest	A metagenomic survey of forest soil microbial communities more than a decade after timber harvesting	10.1038/sdata.2017.92	ERR1700675
PRJEB8420	ERR1700679	14526460200	13.5288	Canada	49.08	-89.38	Planted forest	A metagenomic survey of forest soil microbial communities more than a decade after timber harvesting	10.1038/sdata.2017.92	ERR1700679
PRJEB8420	ERR1700682	18563787600	17.2889	Canada	49.08	-89.38	Planted forest	A metagenomic survey of forest soil microbial communities more than a decade after timber harvesting	10.1038/sdata.2017.92	ERR1700682
PRJEB8420	ERR1700683	16049140200	14.9469	Canada	49.08	-89.38	Planted forest	A metagenomic survey of forest soil microbial communities more than a decade after timber harvesting	10.1038/sdata.2017.92	ERR1700683
PRJEB8420	ERR1700684	15365308200	14.3101	Canada	49.08	-89.38	Planted forest	A metagenomic survey of forest soil microbial communities more than a decade after timber harvesting	10.1038/sdata.2017.92	ERR1700684
PRJEB8420	ERR1700685	14539092000	13.5406	Canada	49.08	-89.38	Planted forest	A metagenomic survey of forest soil microbial communities more than a decade after timber harvesting	10.1038/sdata.2017.92	ERR1700685
PRJEB8420	ERR1700688	15873027900	14.7829	Canada	49.08	-89.38	Planted forest	A metagenomic survey of forest soil microbial communities more than a decade after timber harvesting	10.1038/sdata.2017.92	ERR1700688
PRJEB8420	ERR1700690	15194255400	14.1508	Canada	49.08	-89.38	Planted forest	A metagenomic survey of forest soil microbial communities more than a decade after timber harvesting	10.1038/sdata.2017.92	ERR1700690
PRJEB8420	ERR1700691	17635704600	16.4245	Canada	49.08	-89.38	Planted forest	A metagenomic survey of forest soil microbial communities more than a decade after timber harvesting	10.1038/sdata.2017.92	ERR1700691
PRJEB8420	ERR1700692	16182945900	15.0715	Canada	49.08	-89.38	Planted forest	A metagenomic survey of forest soil microbial communities more than a decade after timber harvesting	10.1038/sdata.2017.92	ERR1700692
PRJEB8420	ERR1700694	17480617200	16.2801	Canada	49.08	-89.38	Planted forest	A metagenomic survey of forest soil microbial communities more than a decade after timber harvesting	10.1038/sdata.2017.92	ERR1700694
PRJEB8420	ERR1700695	10186327800	9.48676	USA	38.88	-120.64	Planted forest	A metagenomic survey of forest soil microbial communities more than a decade after timber harvesting	10.1038/sdata.2017.92	ERR1700695
PRJEB8420	ERR1700696	7445356500	6.93403	USA	38.88	-120.64	Planted forest	A metagenomic survey of forest soil microbial communities more than a decade after timber harvesting	10.1038/sdata.2017.92	ERR1700696
PRJEB8420	ERR1700697	10403029800	9.68858	USA	38.88	-120.64	Planted forest	A metagenomic survey of forest soil microbial communities more than a decade after timber harvesting	10.1038/sdata.2017.92	ERR1700697
PRJEB8420	ERR1700700	8728949100	8.12947	USA	38.88	-120.64	Planted forest	A metagenomic survey of forest soil microbial communities more than a decade after timber harvesting	10.1038/sdata.2017.92	ERR1700700
PRJEB8420	ERR1700704	19370999700	18.0406	USA	38.88	-120.64	Planted forest	A metagenomic survey of forest soil microbial communities more than a decade after timber harvesting	10.1038/sdata.2017.92	ERR1700704
PRJEB8420	ERR1700707	8425427100	7.84679	USA	38.88	-120.64	Planted forest	A metagenomic survey of forest soil microbial communities more than a decade after timber harvesting	10.1038/sdata.2017.92	ERR1700707
PRJEB8420	ERR1700708	8590655400	8.00067	USA	38.88	-120.64	Planted forest	A metagenomic survey of forest soil microbial communities more than a decade after timber harvesting	10.1038/sdata.2017.92	ERR1700708
PRJEB8420	ERR1700709	11595772200	10.7994	USA	38.88	-120.64	Planted forest	A metagenomic survey of forest soil microbial communities more than a decade after timber harvesting	10.1038/sdata.2017.92	ERR1700709
PRJEB8420	ERR1700710	11019133500	10.2624	USA	38.88	-120.64	Planted forest	A metagenomic survey of forest soil microbial communities more than a decade after timber harvesting	10.1038/sdata.2017.92	ERR1700710
PRJEB8420	ERR1700714	8697596400	8.10027	USA	38.88	-120.64	Planted forest	A metagenomic survey of forest soil microbial communities more than a decade after timber harvesting	10.1038/sdata.2017.92	ERR1700714
PRJEB8420	ERR1700715	9544989000	8.88946	USA	38.88	-120.64	Planted forest	A metagenomic survey of forest soil microbial communities more than a decade after timber harvesting	10.1038/sdata.2017.92	ERR1700715
PRJEB8420	ERR1700717	7154848200	6.66347	USA	38.88	-120.64	Planted forest	A metagenomic survey of forest soil microbial communities more than a decade after timber harvesting	10.1038/sdata.2017.92	ERR1700717
PRJEB8420	ERR1700718	6549227100	6.09944	Canada	46.42	-83.37	Planted forest	A metagenomic survey of forest soil microbial communities more than a decade after timber harvesting	10.1038/sdata.2017.92	ERR1700718
PRJEB8420	ERR1700721	17368377300	16.1756	Canada	46.42	-83.37	Planted forest	A metagenomic survey of forest soil microbial communities more than a decade after timber harvesting	10.1038/sdata.2017.92	ERR1700721
PRJEB8420	ERR1700722	54045320100	50.3336	Canada	46.42	-83.37	Planted forest	A metagenomic survey of forest soil microbial communities more than a decade after timber harvesting	10.1038/sdata.2017.92	ERR1700722
PRJEB8420	ERR1700723	12405673200	11.5537	Canada	46.42	-83.37	Planted forest	A metagenomic survey of forest soil microbial communities more than a decade after timber harvesting	10.1038/sdata.2017.92	ERR1700723
PRJEB8420	ERR1700724	15335536200	14.2823	Canada	46.42	-83.37	Planted forest	A metagenomic survey of forest soil microbial communities more than a decade after timber harvesting	10.1038/sdata.2017.92	ERR1700724
PRJEB8420	ERR1700725	18147453000	16.9011	Canada	46.42	-83.37	Planted forest	A metagenomic survey of forest soil microbial communities more than a decade after timber harvesting	10.1038/sdata.2017.92	ERR1700725
PRJEB8420	ERR1700727	13115115000	12.2144	Canada	46.42	-83.37	Planted forest	A metagenomic survey of forest soil microbial communities more than a decade after timber harvesting	10.1038/sdata.2017.92	ERR1700727
PRJEB8420	ERR1700731	14516382000	13.5194	Canada	46.42	-83.37	Planted forest	A metagenomic survey of forest soil microbial communities more than a decade after timber harvesting	10.1038/sdata.2017.92	ERR1700731
PRJEB8420	ERR1700734	13840290000	12.8898	Canada	46.42	-83.37	Planted forest	A metagenomic survey of forest soil microbial communities more than a decade after timber harvesting	10.1038/sdata.2017.92	ERR1700734
PRJEB8420	ERR1700735	17226047100	16.043	Canada	46.42	-83.37	Planted forest	A metagenomic survey of forest soil microbial communities more than a decade after timber harvesting	10.1038/sdata.2017.92	ERR1700735
PRJEB8420	ERR1700736	18741010200	17.4539	Canada	46.42	-83.37	Planted forest	A metagenomic survey of forest soil microbial communities more than a decade after timber harvesting	10.1038/sdata.2017.92	ERR1700736
PRJEB8420	ERR1700738	15494348400	14.4302	Canada	46.42	-83.37	Planted forest	A metagenomic survey of forest soil microbial communities more than a decade after timber harvesting	10.1038/sdata.2017.92	ERR1700738
PRJEB8420	ERR1700748	14308101000	13.3255	USA	31.11	-95.15	Planted forest	A metagenomic survey of forest soil microbial communities more than a decade after timber harvesting	10.1038/sdata.2017.92	ERR1700748
PRJEB8420	ERR1700749	19348630200	18.0198	USA	31.11	-95.15	Planted forest	A metagenomic survey of forest soil microbial communities more than a decade after timber harvesting	10.1038/sdata.2017.92	ERR1700749
PRJEB8420	ERR1700750	14037138600	13.0731	USA	31.11	-95.15	Planted forest	A metagenomic survey of forest soil microbial communities more than a decade after timber harvesting	10.1038/sdata.2017.92	ERR1700750
PRJEB8420	ERR1700751	19147419300	17.8324	USA	31.11	-95.15	Planted forest	A metagenomic survey of forest soil microbial communities more than a decade after timber harvesting	10.1038/sdata.2017.92	ERR1700751
PRJEB8420	ERR1700753	15379654500	14.3234	USA	31.11	-95.15	Planted forest	A metagenomic survey of forest soil microbial communities more than a decade after timber harvesting	10.1038/sdata.2017.92	ERR1700753
PRJEB8420	ERR1700754	16867145700	15.7088	USA	31.11	-95.15	Planted forest	A metagenomic survey of forest soil microbial communities more than a decade after timber harvesting	10.1038/sdata.2017.92	ERR1700754
PRJEB8420	ERR1700676	16141006200	15.0325	Canada	49.08	-89.38	Planted forest	A metagenomic survey of forest soil microbial communities more than a decade after timber harvesting	10.1038/sdata.2017.92	ERR1700676
PRJEB8420	ERR1700677	15966954300	14.8704	Canada	49.08	-89.38	Planted forest	A metagenomic survey of forest soil microbial communities more than a decade after timber harvesting	10.1038/sdata.2017.92	ERR1700677
PRJEB8420	ERR1700678	12174889800	11.3387	Canada	49.08	-89.38	Planted forest	A metagenomic survey of forest soil microbial communities more than a decade after timber harvesting	10.1038/sdata.2017.92	ERR1700678
PRJEB8420	ERR1700680	14792733900	13.7768	Canada	49.08	-89.38	Planted forest	A metagenomic survey of forest soil microbial communities more than a decade after timber harvesting	10.1038/sdata.2017.92	ERR1700680
PRJEB8420	ERR1700681	15123676800	14.085	Canada	49.08	-89.38	Planted forest	A metagenomic survey of forest soil microbial communities more than a decade after timber harvesting	10.1038/sdata.2017.92	ERR1700681
PRJEB8420	ERR1700686	16366982100	15.2429	Canada	49.08	-89.38	Planted forest	A metagenomic survey of forest soil microbial communities more than a decade after timber harvesting	10.1038/sdata.2017.92	ERR1700686
PRJEB8420	ERR1700687	18934847700	17.6345	Canada	49.08	-89.38	Planted forest	A metagenomic survey of forest soil microbial communities more than a decade after timber harvesting	10.1038/sdata.2017.92	ERR1700687
PRJEB8420	ERR1700689	16265966100	15.1489	Canada	49.08	-89.38	Planted forest	A metagenomic survey of forest soil microbial communities more than a decade after timber harvesting	10.1038/sdata.2017.92	ERR1700689
PRJEB8420	ERR1700693	19686570300	18.3345	Canada	49.08	-89.38	Planted forest	A metagenomic survey of forest soil microbial communities more than a decade after timber harvesting	10.1038/sdata.2017.92	ERR1700693
PRJEB8420	ERR1700698	10003786800	9.31675	USA	38.88	-120.64	Planted forest	A metagenomic survey of forest soil microbial communities more than a decade after timber harvesting	10.1038/sdata.2017.92	ERR1700698
PRJEB8420	ERR1700699	8339460600	7.76673	USA	38.88	-120.64	Planted forest	A metagenomic survey of forest soil microbial communities more than a decade after timber harvesting	10.1038/sdata.2017.92	ERR1700699
PRJEB8420	ERR1700702	8337488100	7.76489	USA	38.88	-120.64	Planted forest	A metagenomic survey of forest soil microbial communities more than a decade after timber harvesting	10.1038/sdata.2017.92	ERR1700702
PRJEB8420	ERR1700703	8692635000	8.09565	USA	38.88	-120.64	Planted forest	A metagenomic survey of forest soil microbial communities more than a decade after timber harvesting	10.1038/sdata.2017.92	ERR1700703
PRJEB8420	ERR1700705	8270411700	7.70242	USA	38.88	-120.64	Planted forest	A metagenomic survey of forest soil microbial communities more than a decade after timber harvesting	10.1038/sdata.2017.92	ERR1700705
PRJEB8420	ERR1700712	18620060400	17.3413	USA	38.88	-120.64	Planted forest	A metagenomic survey of forest soil microbial communities more than a decade after timber harvesting	10.1038/sdata.2017.92	ERR1700712
PRJEB8420	ERR1700713	8914380900	8.30216	USA	38.88	-120.64	Planted forest	A metagenomic survey of forest soil microbial communities more than a decade after timber harvesting	10.1038/sdata.2017.92	ERR1700713
PRJEB8420	ERR1700716	11480022000	10.6916	USA	38.88	-120.64	Planted forest	A metagenomic survey of forest soil microbial communities more than a decade after timber harvesting	10.1038/sdata.2017.92	ERR1700716
PRJEB8420	ERR1700719	15203051400	14.1589	Canada	46.42	-83.37	Planted forest	A metagenomic survey of forest soil microbial communities more than a decade after timber harvesting	10.1038/sdata.2017.92	ERR1700719
PRJEB8420	ERR1700720	14172629700	13.1993	Canada	46.42	-83.37	Planted forest	A metagenomic survey of forest soil microbial communities more than a decade after timber harvesting	10.1038/sdata.2017.92	ERR1700720
PRJEB8420	ERR1700726	13488346200	12.562	Canada	46.42	-83.37	Planted forest	A metagenomic survey of forest soil microbial communities more than a decade after timber harvesting	10.1038/sdata.2017.92	ERR1700726
PRJEB8420	ERR1700728	14800667100	13.7842	Canada	46.42	-83.37	Planted forest	A metagenomic survey of forest soil microbial communities more than a decade after timber harvesting	10.1038/sdata.2017.92	ERR1700728
PRJEB8420	ERR1700730	48209782200	44.8989	Canada	46.42	-83.37	Planted forest	A metagenomic survey of forest soil microbial communities more than a decade after timber harvesting	10.1038/sdata.2017.92	ERR1700730
PRJEB8420	ERR1700732	15342164700	14.2885	Canada	46.42	-83.37	Planted forest	A metagenomic survey of forest soil microbial communities more than a decade after timber harvesting	10.1038/sdata.2017.92	ERR1700732
PRJEB8420	ERR1700733	45868133700	42.718	Canada	46.42	-83.37	Planted forest	A metagenomic survey of forest soil microbial communities more than a decade after timber harvesting	10.1038/sdata.2017.92	ERR1700733
PRJEB8420	ERR1700737	15488981100	14.4252	Canada	46.42	-83.37	Planted forest	A metagenomic survey of forest soil microbial communities more than a decade after timber harvesting	10.1038/sdata.2017.92	ERR1700737
PRJEB8420	ERR1700746	14209772700	13.2339	USA	31.11	-95.15	Planted forest	A metagenomic survey of forest soil microbial communities more than a decade after timber harvesting	10.1038/sdata.2017.92	ERR1700746
PRJEB8420	ERR1700747	13341304200	12.4251	USA	31.11	-95.15	Planted forest	A metagenomic survey of forest soil microbial communities more than a decade after timber harvesting	10.1038/sdata.2017.92	ERR1700747
PRJEB8420	ERR1700755	15257111400	14.2093	USA	31.11	-95.15	Planted forest	A metagenomic survey of forest soil microbial communities more than a decade after timber harvesting	10.1038/sdata.2017.92	ERR1700755
PRJEB8420	ERR1742254	8320782600	7.74933	Canada	52.32	-121.92	Planted forest	A metagenomic survey of forest soil microbial communities more than a decade after timber harvesting	10.1038/sdata.2017.92	ERR1742254
PRJEB8420	ERR1742259	13112019200	12.2115	Canada	52.32	-121.92	Planted forest	A metagenomic survey of forest soil microbial communities more than a decade after timber harvesting	10.1038/sdata.2017.92	ERR1742259
PRJEB8420	ERR1742260	15109819000	14.0721	Canada	52.32	-121.92	Planted forest	A metagenomic survey of forest soil microbial communities more than a decade after timber harvesting	10.1038/sdata.2017.92	ERR1742260
PRJEB8420	ERR1742261	15760984400	14.6786	Canada	52.32	-121.92	Planted forest	A metagenomic survey of forest soil microbial communities more than a decade after timber harvesting	10.1038/sdata.2017.92	ERR1742261
PRJEB9761	ERR1341754	7531366990	7.01413	USA	39.55	-121.04	Planted forest	A metagenomic survey of forest soil microbial communities more than a decade after timber harvesting	10.1038/sdata.2017.92	ERR1341754
PRJEB9761	ERR1341755	5840938878	5.4398	USA	39.55	-121.04	Planted forest	A metagenomic survey of forest soil microbial communities more than a decade after timber harvesting	10.1038/sdata.2017.92	ERR1341755
PRJEB9761	ERR1341756	11129938208	10.3656	USA	39.55	-121.04	Planted forest	A metagenomic survey of forest soil microbial communities more than a decade after timber harvesting	10.1038/sdata.2017.92	ERR1341756
PRJEB9761	ERR1341757	11316697914	10.5395	USA	39.55	-121.04	Planted forest	A metagenomic survey of forest soil microbial communities more than a decade after timber harvesting	10.1038/sdata.2017.92	ERR1341757
PRJNA1029132	SRR26457746	52868110034	49.2373	Puerto Rico	17.9707	-66.864	Natural_forest	Unknown	Unknow	SRR26457746
PRJNA1039020	SRR26786773	16224799302	15.1105	USA	39.4341	-123.384	Planted forest	Exploring viral particle, soil, and extraction buffer physicochemical characteristics and their impacts on extractable viral communities	10.1101/2023.11.13.566929	SRR26786773
PRJNA1039020	SRR26786799	14536682118	13.5383	USA	39.4341	-123.384	Planted forest	Exploring viral particle, soil, and extraction buffer physicochemical characteristics and their impacts on extractable viral communities	10.1101/2023.11.13.566929	SRR26786799
PRJNA1039020	SRR26786808	16622418240	15.4808	USA	39.4341	-123.384	Planted forest	Exploring viral particle, soil, and extraction buffer physicochemical characteristics and their impacts on extractable viral communities	10.1101/2023.11.13.566929	SRR26786808
PRJNA1039020	SRR26786842	15917722380	14.8245	USA	39.4341	-123.384	Planted forest	Exploring viral particle, soil, and extraction buffer physicochemical characteristics and their impacts on extractable viral communities	10.1101/2023.11.13.566929	SRR26786842
PRJNA1039020	SRR26786762	15832706360	14.7454	USA	39.4341	-123.384	Planted forest	Exploring viral particle, soil, and extraction buffer physicochemical characteristics and their impacts on extractable viral communities	10.1101/2023.11.13.566929	SRR26786762
PRJNA1039020	SRR26786788	19687365504	18.3353	USA	39.4341	-123.384	Planted forest	Exploring viral particle, soil, and extraction buffer physicochemical characteristics and their impacts on extractable viral communities	10.1101/2023.11.13.566929	SRR26786788
PRJNA1039020	SRR26786819	16664980912	15.5205	USA	39.4341	-123.384	Planted forest	Exploring viral particle, soil, and extraction buffer physicochemical characteristics and their impacts on extractable viral communities	10.1101/2023.11.13.566929	SRR26786819
PRJNA1039020	SRR26786834	15342420836	14.2887	USA	39.4341	-123.384	Planted forest	Exploring viral particle, soil, and extraction buffer physicochemical characteristics and their impacts on extractable viral communities	10.1101/2023.11.13.566929	SRR26786834
PRJNA1039020	SRR26786841	16083562660	14.979	USA	39.4341	-123.384	Planted forest	Exploring viral particle, soil, and extraction buffer physicochemical characteristics and their impacts on extractable viral communities	10.1101/2023.11.13.566929	SRR26786841
PRJNA1039020	SRR26786848	14947251420	13.9207	USA	39.4341	-123.384	Planted forest	Exploring viral particle, soil, and extraction buffer physicochemical characteristics and their impacts on extractable viral communities	10.1101/2023.11.13.566929	SRR26786848
PRJNA1039020	SRR26786857	14907155484	13.8834	USA	39.4341	-123.384	Planted forest	Exploring viral particle, soil, and extraction buffer physicochemical characteristics and their impacts on extractable viral communities	10.1101/2023.11.13.566929	SRR26786857
PRJNA1043081	SRR26903180		11.12	India	11.4226	79.7748	Natural_forest	Unveiling bacterial consortium for xenobiotic biodegradation from Pichavaram mangrove forest soil: a metagenomic approach	10.1007/s00203-023-03765-9	SRR26903180
PRJNA298972	SRR2844601	2441113050	2.27346	India	8.5	76.7	Natural_forest	Searching for signatures across microbial communities: Metagenomic analysis of soil samples from mangrove and other ecosystems	10.1038/s41598-017-09254-6	SRR2844601
PRJNA298972	SRR2844602	2385336332	2.22152	India	8.5	76.7	Natural_forest	Searching for signatures across microbial communities: Metagenomic analysis of soil samples from mangrove and other ecosystems	10.1038/s41598-017-09254-6	SRR2844602
PRJNA317932	SRR5918949	5538318204	5.15796	Australia	-41.555433	145.881	Natural_forest	Introducing BASE: the Biomes of Australian Soil Environments soil microbial diversity database	10.1186/s13742-016-0126-5	SRR5918949
PRJNA317932	SRR5918899	5719856700	5.32703	Australia	-32.82851	138.033	Natural_forest	Introducing BASE: the Biomes of Australian Soil Environments soil microbial diversity database	10.1186/s13742-016-0126-5	SRR5918899
PRJNA317932	SRR5919047	5864213652	5.46147	Australia	-35.58598333	148.912	Natural_forest	Introducing BASE: the Biomes of Australian Soil Environments soil microbial diversity database	10.1186/s13742-016-0126-5	SRR5919047
PRJNA317932	SRR5919058	5506908392	5.12871	Australia	-35.3556	148.8	Natural_forest	Introducing BASE: the Biomes of Australian Soil Environments soil microbial diversity database	10.1186/s13742-016-0126-5	SRR5919058
PRJNA317932	SRR5919055	5767080788	5.37101	Australia	-35.4463	148.785	Natural_forest	Introducing BASE: the Biomes of Australian Soil Environments soil microbial diversity database	10.1186/s13742-016-0126-5	SRR5919055
PRJNA317932	SRR5919054	5803893984	5.4053	Australia	-35.44535	148.785	Natural_forest	Introducing BASE: the Biomes of Australian Soil Environments soil microbial diversity database	10.1186/s13742-016-0126-5	SRR5919054
PRJNA317932	SRR5918999	22502702520	20.9573	Australia	-35.12282	141.997	Natural_forest	Introducing BASE: the Biomes of Australian Soil Environments soil microbial diversity database	10.1186/s13742-016-0126-5	SRR5918999
PRJNA317932	SRR5918997	25592097892	23.8345	Australia	-35.12282	141.997	Natural_forest	Introducing BASE: the Biomes of Australian Soil Environments soil microbial diversity database	10.1186/s13742-016-0126-5	SRR5918997
PRJNA317932	SRR5918998	26761217204	24.9233	Australia	-35.12282	141.997	Natural_forest	Introducing BASE: the Biomes of Australian Soil Environments soil microbial diversity database	10.1186/s13742-016-0126-5	SRR5918998
PRJNA317932	SRR5918906	5876547300	5.47296	Australia	-35.8769333	149.01	Natural_forest	Introducing BASE: the Biomes of Australian Soil Environments soil microbial diversity database	10.1186/s13742-016-0126-5	SRR5918906
PRJNA317932	SRR5919148	5755047900	5.35981	Australia	-34.08769444	119.406	Natural_forest	Introducing BASE: the Biomes of Australian Soil Environments soil microbial diversity database	10.1186/s13742-016-0126-5	SRR5919148
PRJNA317932	SRR5919066	5519599500	5.14053	Australia	-34.09445055	118.861	Natural_forest	Introducing BASE: the Biomes of Australian Soil Environments soil microbial diversity database	10.1186/s13742-016-0126-5	SRR5919066
PRJNA317932	SRR5919071	6219898380	5.79273	Australia	-34.07723777	118.869	Natural_forest	Introducing BASE: the Biomes of Australian Soil Environments soil microbial diversity database	10.1186/s13742-016-0126-5	SRR5919071
PRJNA317932	SRR5919168	6749390400	6.28586	Australia	-35.14969941	150.686	Natural_forest	Introducing BASE: the Biomes of Australian Soil Environments soil microbial diversity database	10.1186/s13742-016-0126-5	SRR5919168
PRJNA317932	SRR5919166	5463588900	5.08836	Australia	-35.15730226	150.614	Natural_forest	Introducing BASE: the Biomes of Australian Soil Environments soil microbial diversity database	10.1186/s13742-016-0126-5	SRR5919166
PRJNA317932	SRR5918986	6282806100	5.85132	Australia	-35.1530402	150.735	Natural_forest	Introducing BASE: the Biomes of Australian Soil Environments soil microbial diversity database	10.1186/s13742-016-0126-5	SRR5918986
PRJNA317932	SRR8821161	6513779110	6.06643	Australia	-33.61255	150.721	Natural_forest	Introducing BASE: the Biomes of Australian Soil Environments soil microbial diversity database	10.1186/s13742-016-0126-5	SRR8821161
PRJNA317932	SRR5923148	6513779110	6.06643	Australia	-33.61255	150.721	Natural_forest	Introducing BASE: the Biomes of Australian Soil Environments soil microbial diversity database	10.1186/s13742-016-0126-5	SRR5923148
PRJNA317932	SRR5923067	5863661294	5.46096	Australia	-33.6213	150.735	Natural_forest	Introducing BASE: the Biomes of Australian Soil Environments soil microbial diversity database	10.1186/s13742-016-0126-5	SRR5923067
PRJNA317932	SRR5915997	5889311400	5.48485	Australia	-42.61742	147.423	Natural_forest	Introducing BASE: the Biomes of Australian Soil Environments soil microbial diversity database	10.1186/s13742-016-0126-5	SRR5915997
PRJNA317932	SRR5916354	6540955800	6.09174	Australia	-42.8072	147.44	Natural_forest	Introducing BASE: the Biomes of Australian Soil Environments soil microbial diversity database	10.1186/s13742-016-0126-5	SRR5916354
PRJNA317932	SRR5915956	6737781000	6.27505	Australia	-42.24227	147.46	Natural_forest	Introducing BASE: the Biomes of Australian Soil Environments soil microbial diversity database	10.1186/s13742-016-0126-5	SRR5915956
PRJNA317932	SRR5915952	7030763100	6.54791	Australia	-42.38459	147.311	Natural_forest	Introducing BASE: the Biomes of Australian Soil Environments soil microbial diversity database	10.1186/s13742-016-0126-5	SRR5915952
PRJNA317932	SRR5918960	5615264700	5.22962	Australia	-34.098	140.352	Natural_forest	Introducing BASE: the Biomes of Australian Soil Environments soil microbial diversity database	10.1186/s13742-016-0126-5	SRR5918960
PRJNA317932	SRR5918959	5737236000	5.34322	Australia	-34.003639	140.588	Natural_forest	Introducing BASE: the Biomes of Australian Soil Environments soil microbial diversity database	10.1186/s13742-016-0126-5	SRR5918959
PRJNA317932	SRR5918958	5644537200	5.25688	Australia	-37.25205	144.054	Natural_forest	Introducing BASE: the Biomes of Australian Soil Environments soil microbial diversity database	10.1186/s13742-016-0126-5	SRR5918958
PRJNA317932	SRR5919100	5410021500	5.03848	Australia	-36.673214	145.029	Natural_forest	Introducing BASE: the Biomes of Australian Soil Environments soil microbial diversity database	10.1186/s13742-016-0126-5	SRR5919100
PRJNA317932	SRR5919215	6122823300	5.70232	Australia	-27.632688	153.083	Natural_forest	Introducing BASE: the Biomes of Australian Soil Environments soil microbial diversity database	10.1186/s13742-016-0126-5	SRR5919215
PRJNA317932	SRR5919210	5524599600	5.14518	Australia	-17.1036	145.612	Natural_forest	Introducing BASE: the Biomes of Australian Soil Environments soil microbial diversity database	10.1186/s13742-016-0126-5	SRR5919210
PRJNA317932	SRR5918921	6029037000	5.61498	Australia	-17.12108333	145.631	Natural_forest	Introducing BASE: the Biomes of Australian Soil Environments soil microbial diversity database	10.1186/s13742-016-0126-5	SRR5918921
PRJNA317932	SRR5918919	5455055100	5.08042	Australia	-16.10341667	145.448	Natural_forest	Introducing BASE: the Biomes of Australian Soil Environments soil microbial diversity database	10.1186/s13742-016-0126-5	SRR5918919
PRJNA317932	SRR5918917	5414201700	5.04237	Australia	-16.10298333	145.447	Natural_forest	Introducing BASE: the Biomes of Australian Soil Environments soil microbial diversity database	10.1186/s13742-016-0126-5	SRR5918917
PRJNA317932	SRR5918920	5722719102	5.3297	Australia	-16.10298333	145.447	Natural_forest	Introducing BASE: the Biomes of Australian Soil Environments soil microbial diversity database	10.1186/s13742-016-0126-5	SRR5918920
PRJNA317932	SRR5918916	5818115700	5.41854	Australia	-16.10341667	145.448	Natural_forest	Introducing BASE: the Biomes of Australian Soil Environments soil microbial diversity database	10.1186/s13742-016-0126-5	SRR5918916
PRJNA317932	SRR5919005	5521146900	5.14197	Australia	-30.395	142.718	Natural_forest	Introducing BASE: the Biomes of Australian Soil Environments soil microbial diversity database	10.1186/s13742-016-0126-5	SRR5919005
PRJNA317932	SRR5918990	5477221500	5.10106	Australia	-35.42318333	148.796	Natural_forest	Introducing BASE: the Biomes of Australian Soil Environments soil microbial diversity database	10.1186/s13742-016-0126-5	SRR5918990
PRJNA317932	SRR5918980	6685516800	6.22637	Australia	-35.42261666	148.796	Natural_forest	Introducing BASE: the Biomes of Australian Soil Environments soil microbial diversity database	10.1186/s13742-016-0126-5	SRR5918980
PRJNA317932	SRR5919033	5820232788	5.42051	Australia	-42.106246	148.341	Natural_forest	Introducing BASE: the Biomes of Australian Soil Environments soil microbial diversity database	10.1186/s13742-016-0126-5	SRR5919033
PRJNA329985	SRR3979409	12187574700	11.3506	USA	38.88	-120.64	Planted forest	Effects of timber harvesting on the genetic potential for carbon and nitrogen cycling in five North American forest ecozones	10.1038/s41598-018-21197-0	SRR3979409
PRJNA329992	SRR3977438	8502868500	7.91891	USA	38.88	-120.64	Planted forest	Effects of timber harvesting on the genetic potential for carbon and nitrogen cycling in five North American forest ecozones	10.1038/s41598-018-21197-0	SRR3977438
PRJNA329997	SRR3983531	3075103500	2.86391	USA	44.2052	-122.128	Planted forest	Unknown	Unknown	SRR3983531
PRJNA329998	SRR3974376	9041068800	8.42015	Puerto Rico	18	-65	Natural_forest	Unknown	Unknown	SRR3974376
PRJNA330000	SRR3977097	8332533600	7.76028	USA	38.88	-120.64	Planted forest	Effects of timber harvesting on the genetic potential for carbon and nitrogen cycling in five North American forest ecozones	10.1038/s41598-018-21197-0	SRR3977097
PRJNA330004	SRR3972293	8325561600	7.75378	Puerto Rico	18	-65	Natural_forest	Unknown	Unknown	SRR3972293
PRJNA330021	SRR3981189	10555266000	9.83036	USA	38.88	-120.64	Planted forest	Effects of timber harvesting on the genetic potential for carbon and nitrogen cycling in five North American forest ecozones	10.1038/s41598-018-21197-0	SRR3981189
PRJNA330025	SRR3983529	4127023200	3.84359	USA	44.2052	-122.128	Planted forest	Unknown	Unknown	SRR3983529
PRJNA330026	SRR3977138	8441940000	7.86217	Puerto Rico	18	-65	Natural_forest	Unknown	Unknown	SRR3977138
PRJNA330072	SRR3977139	8784975300	8.18165	USA	38.88	-120.64	Planted forest	Effects of timber harvesting on the genetic potential for carbon and nitrogen cycling in five North American forest ecozones	10.1038/s41598-018-21197-0	SRR3977139
PRJNA330074	SRR3977135	16563033300	15.4255	USA	38.88	-120.64	Planted forest	Effects of timber harvesting on the genetic potential for carbon and nitrogen cycling in five North American forest ecozones	10.1038/s41598-018-21197-0	SRR3977135
PRJNA330075	SRR3979453	8718697800	8.11992	USA	38.88	-120.64	Planted forest	Effects of timber harvesting on the genetic potential for carbon and nitrogen cycling in five North American forest ecozones	10.1038/s41598-018-21197-0	SRR3979453
PRJNA330078	SRR3978361	11360253600	10.5801	USA	38.88	-120.64	Planted forest	Effects of timber harvesting on the genetic potential for carbon and nitrogen cycling in five North American forest ecozones	10.1038/s41598-018-21197-0	SRR3978361
PRJNA330090	SRR3979977	9321607500	8.68142	USA	38.88	-120.64	Planted forest	Effects of timber harvesting on the genetic potential for carbon and nitrogen cycling in five North American forest ecozones	10.1038/s41598-018-21197-0	SRR3979977
PRJNA330092	SRR3981081	15984387600	14.8866	USA	38.88	-120.64	Planted forest	Effects of timber harvesting on the genetic potential for carbon and nitrogen cycling in five North American forest ecozones	10.1038/s41598-018-21197-0	SRR3981081
PRJNA330104	SRR3977090	8897082900	8.28605	USA	38.88	-120.64	Planted forest	Effects of timber harvesting on the genetic potential for carbon and nitrogen cycling in five North American forest ecozones	10.1038/s41598-018-21197-0	SRR3977090
PRJNA330105	SRR3977124	8216559300	7.65227	USA	38.88	-120.64	Planted forest	Effects of timber harvesting on the genetic potential for carbon and nitrogen cycling in five North American forest ecozones	10.1038/s41598-018-21197-0	SRR3977124
PRJNA330108	SRR3973802	8383869300	7.80809	Puerto Rico	18	-65	Natural_forest	Unknown	Unknown	SRR3973802
PRJNA330114	SRR3974390	11233788000	10.4623	Puerto Rico	18	-65	Natural_forest	Unknown	Unknown	SRR3974390
PRJNA330117	SRR3974377	10847573400	10.1026	Puerto Rico	18	-65	Natural_forest	Unknown	Unknown	SRR3974377
PRJNA330124	SRR3984565	3492276300	3.25244	USA	44.2052	-122.128	Planted forest	Unknown	Unknown	SRR3984565
PRJNA330132	SRR3977137	9362917800	8.7199	Puerto Rico	18	-65	Natural_forest	Unknown	Unknown	SRR3977137
PRJNA330133	SRR3974375	9925767300	9.24409	Puerto Rico	18	-65	Natural_forest	Unknown	Unknown	SRR3974375
PRJNA330134	SRR3979490	10594076100	9.8665	USA	38.88	-120.64	Planted forest	Effects of timber harvesting on the genetic potential for carbon and nitrogen cycling in five North American forest ecozones	10.1038/s41598-018-21197-0	SRR3979490
PRJNA330137	SRR3982067	9559892100	8.90334	USA	38.88	-120.64	Planted forest	Effects of timber harvesting on the genetic potential for carbon and nitrogen cycling in five North American forest ecozones	10.1038/s41598-018-21197-0	SRR3982067
PRJNA330142	SRR3984564	3080466900	2.86891	USA	44.2052	-122.128	Planted forest	Unknown	Unknown	SRR3984564
PRJNA330143	SRR3982750	19744858800	18.3888	USA	42.481	-72.1783	Planted forest	Unknown	Unknown	SRR3982750
PRJNA330146	SRR3979411	11155809900	10.3897	USA	38.88	-120.64	Planted forest	Effects of timber harvesting on the genetic potential for carbon and nitrogen cycling in five North American forest ecozones	10.1038/s41598-018-21197-0	SRR3979411
PRJNA330147	SRR3975577	8058246300	7.50483	Puerto Rico	18	-65	Natural_forest	Unknown	Unknown	SRR3975577
PRJNA330148	SRR3975576	5341935300	4.97506	Puerto Rico	18	-65	Natural_forest	Unknown	Unknown	SRR3975576
PRJNA330151	SRR3978320	9142042200	8.51419	USA	38.88	-120.64	Planted forest	Effects of timber harvesting on the genetic potential for carbon and nitrogen cycling in five North American forest ecozones	10.1038/s41598-018-21197-0	SRR3978320
PRJNA330158	SRR3975574	9319567800	8.67952	Puerto Rico	18	-65	Natural_forest	Unknown	Unknown	SRR3975574
PRJNA330159	SRR3975575	10432027800	9.71558	Puerto Rico	18	-65	Natural_forest	Unknown	Unknown	SRR3975575
PRJNA336327	SRR4022088	4535593500	4.2241	USA	42.533	-72.2095	Planted forest	Long-Term Warming Alters Carbohydrate Degradation Potential in Temperate Forest Soils	10.1128/AEM.02012-16	SRR4022088
PRJNA336382	SRR4022146	5285578500	4.92258	USA	42.5504	-72.1802	Planted forest	Long-Term Warming Alters Carbohydrate Degradation Potential in Temperate Forest Soils	10.1128/AEM.02012-16	SRR4022146
PRJNA336383	SRR4021130	9527592728	8.87326	USA	42.5504	-72.1802	Planted forest	Long-Term Warming Alters Carbohydrate Degradation Potential in Temperate Forest Soils	10.1128/AEM.02012-16	SRR4021130
PRJNA336384	SRR4022148	5396288100	5.02568	USA	42.5504	-72.1802	Planted forest	Long-Term Warming Alters Carbohydrate Degradation Potential in Temperate Forest Soils	10.1128/AEM.02012-16	SRR4022148
PRJNA336386	SRR4022090	5041197300	4.69498	USA	42.533	-72.2095	Planted forest	Long-Term Warming Alters Carbohydrate Degradation Potential in Temperate Forest Soils	10.1128/AEM.02012-16	SRR4022090
PRJNA336387	SRR4022086	4096272600	3.81495	USA	42.533	-72.1802	Planted forest	Long-Term Warming Alters Carbohydrate Degradation Potential in Temperate Forest Soils	10.1128/AEM.02012-16	SRR4022086
PRJNA336388	SRR4022082	4194603000	3.90653	USA	42.533	-72.1802	Planted forest	Long-Term Warming Alters Carbohydrate Degradation Potential in Temperate Forest Soils	10.1128/AEM.02012-16	SRR4022082
PRJNA336389	SRR4022081	4410795300	4.10787	USA	42.533	-72.1802	Planted forest	Long-Term Warming Alters Carbohydrate Degradation Potential in Temperate Forest Soils	10.1128/AEM.02012-16	SRR4022081
PRJNA336390	SRR4022091	5256538800	4.89553	USA	42.533	-72.1802	Planted forest	Long-Term Warming Alters Carbohydrate Degradation Potential in Temperate Forest Soils	10.1128/AEM.02012-16	SRR4022091
PRJNA336391	SRR4022092	4681403700	4.3599	USA	42.533	-72.2095	Planted forest	Long-Term Warming Alters Carbohydrate Degradation Potential in Temperate Forest Soils	10.1128/AEM.02012-16	SRR4022092
PRJNA336392	SRR4022097	5010152700	4.66607	USA	42.533	-72.2095	Planted forest	Long-Term Warming Alters Carbohydrate Degradation Potential in Temperate Forest Soils	10.1128/AEM.02012-16	SRR4022097
PRJNA336393	SRR4022102	4633535700	4.31532	USA	42.533	-72.2095	Planted forest	Long-Term Warming Alters Carbohydrate Degradation Potential in Temperate Forest Soils	10.1128/AEM.02012-16	SRR4022102
PRJNA336394	SRR4022106	4924146900	4.58597	USA	42.533	-72.2095	Planted forest	Long-Term Warming Alters Carbohydrate Degradation Potential in Temperate Forest Soils	10.1128/AEM.02012-16	SRR4022106
PRJNA336395	SRR4022096	3692300700	3.43872	USA	42.533	-72.2095	Planted forest	Long-Term Warming Alters Carbohydrate Degradation Potential in Temperate Forest Soils	10.1128/AEM.02012-16	SRR4022096
PRJNA336396	SRR4022087	3606122100	3.35846	USA	42.533	-72.2095	Planted forest	Long-Term Warming Alters Carbohydrate Degradation Potential in Temperate Forest Soils	10.1128/AEM.02012-16	SRR4022087
PRJNA336397	SRR4022085	3106485900	2.89314	USA	42.4711	-72.1726	Planted forest	Long-Term Warming Alters Carbohydrate Degradation Potential in Temperate Forest Soils	10.1128/AEM.02012-16	SRR4022085
PRJNA336398	SRR4022089	3505617900	3.26486	USA	42.533	-72.2095	Planted forest	Long-Term Warming Alters Carbohydrate Degradation Potential in Temperate Forest Soils	10.1128/AEM.02012-16	SRR4022089
PRJNA336399	SRR4022098	3015670200	2.80856	USA	42.4711	-72.1726	Planted forest	Long-Term Warming Alters Carbohydrate Degradation Potential in Temperate Forest Soils	10.1128/AEM.02012-16	SRR4022098
PRJNA336400	SRR4022103	3598971300	3.3518	USA	42.4711	-72.1726	Planted forest	Long-Term Warming Alters Carbohydrate Degradation Potential in Temperate Forest Soils	10.1128/AEM.02012-16	SRR4022103
PRJNA336401	SRR4022105	3722621400	3.46696	USA	42.4711	-72.1726	Planted forest	Long-Term Warming Alters Carbohydrate Degradation Potential in Temperate Forest Soils	10.1128/AEM.02012-16	SRR4022105
PRJNA336402	SRR4022099	3163870200	2.94658	USA	42.4711	-72.1726	Planted forest	Long-Term Warming Alters Carbohydrate Degradation Potential in Temperate Forest Soils	10.1128/AEM.02012-16	SRR4022099
PRJNA336403	SRR4022084	3864369900	3.59897	USA	42.4711	-72.1726	Planted forest	Long-Term Warming Alters Carbohydrate Degradation Potential in Temperate Forest Soils	10.1128/AEM.02012-16	SRR4022084
PRJNA336404	SRR4022093	3636177600	3.38645	USA	42.4711	-72.1726	Planted forest	Long-Term Warming Alters Carbohydrate Degradation Potential in Temperate Forest Soils	10.1128/AEM.02012-16	SRR4022093
PRJNA336405	SRR4022107	2912251800	2.71225	USA	42.4711	-72.1726	Planted forest	Long-Term Warming Alters Carbohydrate Degradation Potential in Temperate Forest Soils	10.1128/AEM.02012-16	SRR4022107
PRJNA336406	SRR4022101	3861634500	3.59643	USA	42.4711	-72.1726	Planted forest	Long-Term Warming Alters Carbohydrate Degradation Potential in Temperate Forest Soils	10.1128/AEM.02012-16	SRR4022101
PRJNA336407	SRR4022104	2745864000	2.55729	USA	42.533	-72.1726	Planted forest	Long-Term Warming Alters Carbohydrate Degradation Potential in Temperate Forest Soils	10.1128/AEM.02012-16	SRR4022104
PRJNA336408	SRR4022094	2821942200	2.62814	USA	42.4711	-72.1726	Planted forest	Long-Term Warming Alters Carbohydrate Degradation Potential in Temperate Forest Soils	10.1128/AEM.02012-16	SRR4022094
PRJNA336409	SRR4022079	2838342300	2.64341	USA	42.4711	-72.1726	Planted forest	Long-Term Warming Alters Carbohydrate Degradation Potential in Temperate Forest Soils	10.1128/AEM.02012-16	SRR4022079
PRJNA336410	SRR4022080	2758604100	2.56915	USA	42.4711	-72.1726	Planted forest	Long-Term Warming Alters Carbohydrate Degradation Potential in Temperate Forest Soils	10.1128/AEM.02012-16	SRR4022080
PRJNA336411	SRR4022110	2800714800	2.60837	USA	42.4711	-72.1726	Planted forest	Long-Term Warming Alters Carbohydrate Degradation Potential in Temperate Forest Soils	10.1128/AEM.02012-16	SRR4022110
PRJNA336413	SRR4022109	2814973200	2.62165	USA	42.4711	-72.1726	Planted forest	Long-Term Warming Alters Carbohydrate Degradation Potential in Temperate Forest Soils	10.1128/AEM.02012-16	SRR4022109
PRJNA336414	SRR4022143	3352092300	3.12188	USA	42.533	-72.1802	Planted forest	Long-Term Warming Alters Carbohydrate Degradation Potential in Temperate Forest Soils	10.1128/AEM.02012-16	SRR4022143
PRJNA336415	SRR4022083	2949979800	2.74738	USA	42.5504	-72.1802	Planted forest	Long-Term Warming Alters Carbohydrate Degradation Potential in Temperate Forest Soils	10.1128/AEM.02012-16	SRR4022083
PRJNA336416	SRR4022140	2877526200	2.67991	USA	42.5504	-72.1802	Planted forest	Long-Term Warming Alters Carbohydrate Degradation Potential in Temperate Forest Soils	10.1128/AEM.02012-16	SRR4022140
PRJNA336417	SRR4022142	3128408400	2.91356	USA	42.5504	-72.1802	Planted forest	Long-Term Warming Alters Carbohydrate Degradation Potential in Temperate Forest Soils	10.1128/AEM.02012-16	SRR4022142
PRJNA336418	SRR4022141	5389492200	5.01936	USA	42.5504	-72.1802	Planted forest	Long-Term Warming Alters Carbohydrate Degradation Potential in Temperate Forest Soils	10.1128/AEM.02012-16	SRR4022141
PRJNA336419	SRR4022150	4125282000	3.84197	USA	42.5504	-72.1802	Planted forest	Long-Term Warming Alters Carbohydrate Degradation Potential in Temperate Forest Soils	10.1128/AEM.02012-16	SRR4022150
PRJNA336420	SRR4022156	4938558900	4.59939	USA	42.5504	-72.1802	Planted forest	Long-Term Warming Alters Carbohydrate Degradation Potential in Temperate Forest Soils	10.1128/AEM.02012-16	SRR4022156
PRJNA336421	SRR4022152	4359591900	4.06019	USA	42.5504	-72.1802	Planted forest	Long-Term Warming Alters Carbohydrate Degradation Potential in Temperate Forest Soils	10.1128/AEM.02012-16	SRR4022152
PRJNA336423	SRR4022149	5561807400	5.17984	USA	42.5504	-72.1802	Planted forest	Long-Term Warming Alters Carbohydrate Degradation Potential in Temperate Forest Soils	10.1128/AEM.02012-16	SRR4022149
PRJNA336424	SRR4022147	5239361400	4.87954	USA	42.5504	-72.1802	Planted forest	Long-Term Warming Alters Carbohydrate Degradation Potential in Temperate Forest Soils	10.1128/AEM.02012-16	SRR4022147
PRJNA336425	SRR4022155	5317608000	4.95241	USA	42.5504	-72.1802	Planted forest	Long-Term Warming Alters Carbohydrate Degradation Potential in Temperate Forest Soils	10.1128/AEM.02012-16	SRR4022155
PRJNA336426	SRR4022153	4913587200	4.57613	USA	42.5504	-72.1802	Planted forest	Long-Term Warming Alters Carbohydrate Degradation Potential in Temperate Forest Soils	10.1128/AEM.02012-16	SRR4022153
PRJNA336427	SRR4022159	4758960600	4.43213	USA	42.5504	-72.1802	Planted forest	Long-Term Warming Alters Carbohydrate Degradation Potential in Temperate Forest Soils	10.1128/AEM.02012-16	SRR4022159
PRJNA336428	SRR4022100	4736155800	4.41089	USA	42.533	-72.2095	Planted forest	Long-Term Warming Alters Carbohydrate Degradation Potential in Temperate Forest Soils	10.1128/AEM.02012-16	SRR4022100
PRJNA336429	SRR4022095	4476813900	4.16936	USA	42.533	-72.2095	Planted forest	Long-Term Warming Alters Carbohydrate Degradation Potential in Temperate Forest Soils	10.1128/AEM.02012-16	SRR4022095
PRJNA343355	SRR4289291	11537507100	10.7451	China	36.02	108.32	Natural_forest	Decreased occurrence of carbon cycle functions in microbial communities along with long-term secondary succession	10.1016/j.soilbio.2018.05.017	SRR4289291
PRJNA343355	SRR4289292	10166960400	9.46872	China	36.02	108.32	Natural_forest	Decreased occurrence of carbon cycle functions in microbial communities along with long-term secondary succession	10.1016/j.soilbio.2018.05.017	SRR4289292
PRJNA343355	SRR4289284	11197656000	10.4286	China	36.04	108.32	Planted forest	Decreased occurrence of carbon cycle functions in microbial communities along with long-term secondary succession	10.1016/j.soilbio.2018.05.017	SRR4289284
PRJNA343355	SRR4289285	11147952900	10.3823	China	36.04	108.32	Planted forest	Decreased occurrence of carbon cycle functions in microbial communities along with long-term secondary succession	10.1016/j.soilbio.2018.05.017	SRR4289285
PRJNA343355	SRR4289286	10585920900	9.85891	China	36.04	108.32	Planted forest	Decreased occurrence of carbon cycle functions in microbial communities along with long-term secondary succession	10.1016/j.soilbio.2018.05.017	SRR4289286
PRJNA343355	SRR4289287	14103063300	13.1345	China	36.02	108.31	Natural_forest	Decreased occurrence of carbon cycle functions in microbial communities along with long-term secondary succession	10.1016/j.soilbio.2018.05.017	SRR4289287
PRJNA343355	SRR4289288	10921040100	10.171	China	36.02	108.31	Natural_forest	Decreased occurrence of carbon cycle functions in microbial communities along with long-term secondary succession	10.1016/j.soilbio.2018.05.017	SRR4289288
PRJNA343355	SRR4289289	11545100100	10.7522	China	36.02	108.31	Natural_forest	Decreased occurrence of carbon cycle functions in microbial communities along with long-term secondary succession	10.1016/j.soilbio.2018.05.017	SRR4289289
PRJNA343355	SRR4289290	11444449500	10.6585	China	36.02	108.32	Natural_forest	A metagenomic survey of forest soil microbial communities more than a decade after timber harvesting	10.1038/sdata.2017.92	SRR4289290
PRJNA364906	SRR5215467	45764225340	42.6213	Panama	9.1086	-79.8436	Natural_forest	Community proteogenomics reveals the systemic impact of phosphorus availability on microbial functions in tropical soil	10.1038/s41559-017-0463-5	SRR5215467
PRJNA364909	SRR5215469	52602784914	48.9902	Panama	9.1086	-79.8436	Natural_forest	Community proteogenomics reveals the systemic impact of phosphorus availability on microbial functions in tropical soil	10.1038/s41559-017-0463-5	SRR5215469
PRJNA365881	SRR5428010	9799114498	9.12614	USA	42.5502	-72.1737	Planted forest	Unknown	Unknown	SRR5428010
PRJNA365882	SRR5428012	32270335632	30.0541	USA	42.5502	-72.1737	Planted forest	Unknown	Unknown	SRR5428012
PRJNA365883	SRR5428114	7187896262	6.69425	USA	42.5502	-72.1737	Planted forest	Unknown	Unknown	SRR5428114
PRJNA366297	SRR6202171	19007730300	17.7023	Canada	49.08	-89.38	Planted forest	Effects of timber harvesting on the genetic potential for carbon and nitrogen cycling in five North American forest ecozones	10.1038/s41598-018-21197-0	SRR6202171
PRJNA366298	SRR6202162	20029553100	18.654	Canada	49.08	-89.38	Planted forest	Effects of timber harvesting on the genetic potential for carbon and nitrogen cycling in five North American forest ecozones	10.1038/s41598-018-21197-0	SRR6202162
PRJNA366299	SRR6201984	13526424000	12.5975	USA	31.11	-95.15	Planted forest	Effects of timber harvesting on the genetic potential for carbon and nitrogen cycling in five North American forest ecozones	10.1038/s41598-018-21197-0	SRR6201984
PRJNA366301	SRR6201991	17129457300	15.9531	USA	31.11	-95.15	Planted forest	Effects of timber harvesting on the genetic potential for carbon and nitrogen cycling in five North American forest ecozones	10.1038/s41598-018-21197-0	SRR6201991
PRJNA366302	SRR5246127	17368339200	16.1755	USA	31.11	-95.15	Planted forest	Effects of timber harvesting on the genetic potential for carbon and nitrogen cycling in five North American forest ecozones	10.1038/s41598-018-21197-0	SRR5246127
PRJNA366304	SRR5245598	2776901100	2.58619	USA	42.481	-72.1783	Planted forest	Unknown	Unknown	SRR5245598
PRJNA366400	SRR6201992	15639529200	14.5654	USA	31.11	-95.15	Planted forest	Effects of timber harvesting on the genetic potential for carbon and nitrogen cycling in five North American forest ecozones	10.1038/s41598-018-21197-0	SRR6201992
PRJNA366401	SRR6201990	15515268000	14.4497	USA	31.11	-95.15	Planted forest	Effects of timber harvesting on the genetic potential for carbon and nitrogen cycling in five North American forest ecozones	10.1038/s41598-018-21197-0	SRR6201990
PRJNA366405	SRR6202011	19081097700	17.7707	Canada	46.42	-83.37	Planted forest	Effects of timber harvesting on the genetic potential for carbon and nitrogen cycling in five North American forest ecozones	10.1038/s41598-018-21197-0	SRR6202011
PRJNA366406	SRR6202019	7030253400	6.54743	Canada	46.42	-83.37	Planted forest	Effects of timber harvesting on the genetic potential for carbon and nitrogen cycling in five North American forest ecozones	10.1038/s41598-018-21197-0	SRR6202019
PRJNA366407	SRR6202051	16936805700	15.7736	Canada	49.08	-89.38	Planted forest	Effects of timber harvesting on the genetic potential for carbon and nitrogen cycling in five North American forest ecozones	10.1038/s41598-018-21197-0	SRR6202051
PRJNA366408	SRR6202522	12606390900	11.7406	Canada	49.08	-89.38	Planted forest	Effects of timber harvesting on the genetic potential for carbon and nitrogen cycling in five North American forest ecozones	10.1038/s41598-018-21197-0	SRR6202522
PRJNA366462	SRR6195256	19614315300	18.2673	USA	38.88	-120.64	Planted forest	Effects of timber harvesting on the genetic potential for carbon and nitrogen cycling in five North American forest ecozones	10.1038/s41598-018-21197-0	SRR6195256
PRJNA366466	SRR6195952	18885224700	17.5882	USA	38.88	-120.64	Planted forest	Effects of timber harvesting on the genetic potential for carbon and nitrogen cycling in five North American forest ecozones	10.1038/s41598-018-21197-0	SRR6195952
PRJNA366500	SRR6201804	2534919300	2.36083	USA	42.481	-72.1783	Planted forest	Unknown	Unknown	SRR6201804
PRJNA366689	SRR6202165	17808491700	16.5855	Canada	49.08	-89.38	Planted forest	Effects of timber harvesting on the genetic potential for carbon and nitrogen cycling in five North American forest ecozones	10.1038/s41598-018-21197-0	SRR6202165
PRJNA366708	SRR6201982	17228028300	16.0449	USA	31.11	-95.15	Planted forest	Effects of timber harvesting on the genetic potential for carbon and nitrogen cycling in five North American forest ecozones	10.1038/s41598-018-21197-0	SRR6201982
PRJNA366709	SRR6201986	20370979800	18.972	USA	31.11	-95.15	Planted forest	Effects of timber harvesting on the genetic potential for carbon and nitrogen cycling in five North American forest ecozones	10.1038/s41598-018-21197-0	SRR6201986
PRJNA366710	SRR6201988	20125135800	18.743	USA	31.11	-95.15	Planted forest	Effects of timber harvesting on the genetic potential for carbon and nitrogen cycling in five North American forest ecozones	10.1038/s41598-018-21197-0	SRR6201988
PRJNA366713	SRR6202142	15488523000	14.4248	Canada	49.08	-89.38	Planted forest	Effects of timber harvesting on the genetic potential for carbon and nitrogen cycling in five North American forest ecozones	10.1038/s41598-018-21197-0	SRR6202142
PRJNA366715	SRR6202521	19317723900	17.991	Canada	49.08	-89.38	Planted forest	Effects of timber harvesting on the genetic potential for carbon and nitrogen cycling in five North American forest ecozones	10.1038/s41598-018-21197-0	SRR6202521
PRJNA366716	SRR6202790	17348438100	16.157	Canada	49.08	-89.38	Planted forest	Effects of timber harvesting on the genetic potential for carbon and nitrogen cycling in five North American forest ecozones	10.1038/s41598-018-21197-0	SRR6202790
PRJNA366717	SRR6201993	16503446700	15.37	USA	31.11	-95.15	Planted forest	Effects of timber harvesting on the genetic potential for carbon and nitrogen cycling in five North American forest ecozones	10.1038/s41598-018-21197-0	SRR6201993
PRJNA366725	SRR6202047	15605766000	14.534	Canada	46.42	-83.37	Planted forest	Effects of timber harvesting on the genetic potential for carbon and nitrogen cycling in five North American forest ecozones	10.1038/s41598-018-21197-0	SRR6202047
PRJNA366731	SRR6202795	18032032500	16.7936	Canada	49.08	-89.38	Planted forest	Effects of timber harvesting on the genetic potential for carbon and nitrogen cycling in five North American forest ecozones	10.1038/s41598-018-21197-0	SRR6202795
PRJNA366737	SRR6201799	2856012900	2.65987	USA	42.481	-72.1783	Planted forest	Unknown	Unknown	SRR6201799
PRJNA366747	SRR6202048	16326243300	15.205	Canada	46.42	-83.37	Planted forest	Effects of timber harvesting on the genetic potential for carbon and nitrogen cycling in five North American forest ecozones	10.1038/s41598-018-21197-0	SRR6202048
PRJNA366750	SRR6201994	16116906300	15.01	USA	31.11	-95.15	Planted forest	Effects of timber harvesting on the genetic potential for carbon and nitrogen cycling in five North American forest ecozones	10.1038/s41598-018-21197-0	SRR6201994
PRJNA366757	SRR6201989	15011552400	13.9806	USA	31.11	-95.15	Planted forest	Effects of timber harvesting on the genetic potential for carbon and nitrogen cycling in five North American forest ecozones	10.1038/s41598-018-21197-0	SRR6201989
PRJNA366761	SRR6202046	17734990800	16.517	Canada	46.42	-83.37	Planted forest	Effects of timber harvesting on the genetic potential for carbon and nitrogen cycling in five North American forest ecozones	10.1038/s41598-018-21197-0	SRR6202046
PRJNA366762	SRR6202049	15137150700	14.0976	Canada	49.08	-89.38	Planted forest	Effects of timber harvesting on the genetic potential for carbon and nitrogen cycling in five North American forest ecozones	10.1038/s41598-018-21197-0	SRR6202049
PRJNA374886	SRR5262244	12986453604	12.0946	Panama	9.1086	-79.8436	Natural_forest	Community proteogenomics reveals the systemic impact of phosphorus availability on microbial functions in tropical soil	10.1038/s41559-017-0463-5	SRR5262244
PRJNA374886	SRR5262250	12631709606	11.7642	Panama	9.1086	-79.8436	Natural_forest	Community proteogenomics reveals the systemic impact of phosphorus availability on microbial functions in tropical soil	10.1038/s41559-017-0463-5	SRR5262250
PRJNA375516	SRR5499427		29.21	Panama	9.1086	-79.8436	Natural_forest	Unknown	Unknown	SRR5499427
PRJNA375519	SRR5499433		12.99	Panama	9.1086	-79.8436	Natural_forest	Unknown	Unknown	SRR5499433
PRJNA405528	SRR6181342	59688288076	55.5891	Panama	9.1086	-79.8436	Natural_forest	Community proteogenomics reveals the systemic impact of phosphorus availability on microbial functions in tropical soil	10.1038/s41559-017-0463-5	SRR6181342
PRJNA405529	SRR6181350	42290125456	39.3857	Panama	9.1086	-79.8436	Natural_forest	Community proteogenomics reveals the systemic impact of phosphorus availability on microbial functions in tropical soil	10.1038/s41559-017-0463-5	SRR6181350
PRJNA406800	SRR8491509		44.84	Puerto Rico	18.321	-65.8172	Natural_forest	Terabase-Scale Coassembly of a Tropical Soil Microbiome	10.1128/spectrum.00200-23	SRR8491509
PRJNA441480	SRR7094832	46286148384	43.1073	USA	42.481	-72.1783	Planted forest	Complementary Metagenomic Approaches Improve Reconstruction of Microbial Diversity in a Forest Soil	10.1128/msystems.00768-19	SRR7094832
PRJNA441483	SRR7095402	45678907018	42.5418	USA	42.481	-72.1783	Planted forest	Complementary Metagenomic Approaches Improve Reconstruction of Microbial Diversity in a Forest Soil	10.1128/msystems.00768-19	SRR7095402
PRJNA441494	SRR7100789	43014608054	40.0605	USA	42.481	-72.1783	Planted forest	Complementary Metagenomic Approaches Improve Reconstruction of Microbial Diversity in a Forest Soil	10.1128/msystems.00768-19	SRR7100789
PRJNA464489	SRR7468330	12468590400	11.6123	Puerto Rico	18	-65	Natural_forest	Unknown	Unknown	SRR7468330
PRJNA464492	SRR7471414	7750272300	7.218	Puerto Rico	18	-65	Natural_forest	Unknown	Unknown	SRR7471414
PRJNA464493	SRR7469209	8078125500	7.52334	Puerto Rico	18	-65	Natural_forest	Unknown	Unknown	SRR7469209
PRJNA464494	SRR7468327	4480734600	4.17301	Puerto Rico	18	-65	Natural_forest	Unknown	Unknown	SRR7468327
PRJNA464496	SRR7471326	8332609800	7.76035	Puerto Rico	18	-65	Natural_forest	Unknown	Unknown	SRR7471326
PRJNA464497	SRR7471224	5404346700	5.03319	Puerto Rico	18	-65	Natural_forest	Unknown	Unknown	SRR7471224
PRJNA464499	SRR7472064	23286387300	21.6871	Puerto Rico	18	-65	Natural_forest	Unknown	Unknown	SRR7472064
PRJNA464500	SRR7471734	7838574300	7.30024	Puerto Rico	18	-65	Natural_forest	Unknown	Unknown	SRR7471734
PRJNA464503	SRR7471415	7809369900	7.27304	Puerto Rico	18	-65	Natural_forest	Unknown	Unknown	SRR7471415
PRJNA464504	SRR7468582	6222936000	5.79556	Puerto Rico	18	-65	Natural_forest	Unknown	Unknown	SRR7468582
PRJNA464506	SRR7468329	10095162300	9.40185	Puerto Rico	18	-65	Natural_forest	Unknown	Unknown	SRR7468329
PRJNA464508	SRR7471324	13771018200	12.8253	Puerto Rico	18	-65	Natural_forest	Unknown	Unknown	SRR7471324
PRJNA464513	SRR7471330	8101144500	7.54478	Puerto Rico	18	-65	Natural_forest	Unknown	Unknown	SRR7471330
PRJNA464514	SRR7471157	4606303500	4.28995	Puerto Rico	18	-65	Natural_forest	Unknown	Unknown	SRR7471157
PRJNA464516	SRR7470361	9295848000	8.65743	Puerto Rico	18	-65	Natural_forest	Unknown	Unknown	SRR7470361
PRJNA464517	SRR7467816	7923044100	7.37891	Puerto Rico	18	-65	Natural_forest	Unknown	Unknown	SRR7467816
PRJNA464521	SRR7471325	6435111600	5.99316	Puerto Rico	18	-65	Natural_forest	Unknown	Unknown	SRR7471325
PRJNA464522	SRR7471159	14380688400	13.3931	Puerto Rico	18	-65	Natural_forest	Unknown	Unknown	SRR7471159
PRJNA464525	SRR7471668	7797378300	7.26187	Puerto Rico	18	-65	Natural_forest	Unknown	Unknown	SRR7471668
PRJNA464526	SRR7471329	8719577400	8.12074	Puerto Rico	18	-65	Natural_forest	Unknown	Unknown	SRR7471329
PRJNA464527	SRR7471323	6383282700	5.9449	Puerto Rico	18	-65	Natural_forest	Unknown	Unknown	SRR7471323
PRJNA464528	SRR7471226	9451153200	8.80207	Puerto Rico	18	-65	Natural_forest	Unknown	Unknown	SRR7471226
PRJNA464529	SRR7468328	6403171200	5.96342	Puerto Rico	18	-65	Natural_forest	Unknown	Unknown	SRR7468328
PRJNA464531	SRR7471161	14944340700	13.918	Puerto Rico	18	-65	Natural_forest	Unknown	Unknown	SRR7471161
PRJNA464532	SRR7469572	8585079300	7.99548	Puerto Rico	18	-65	Natural_forest	Unknown	Unknown	SRR7469572
PRJNA464533	SRR7472063	22400968800	20.8625	Puerto Rico	18	-65	Natural_forest	Unknown	Unknown	SRR7472063
PRJNA464535	SRR7471225	8236221300	7.67058	Puerto Rico	18	-65	Natural_forest	Unknown	Unknown	SRR7471225
PRJNA464537	SRR7469745	8022603000	7.47163	Puerto Rico	18	-65	Natural_forest	Unknown	Unknown	SRR7469745
PRJNA464538	SRR7469583	7432948500	6.92247	Puerto Rico	18	-65	Natural_forest	Unknown	Unknown	SRR7469583
PRJNA464540	SRR7468865	15152793600	14.1121	Puerto Rico	18	-65	Natural_forest	Unknown	Unknown	SRR7468865
PRJNA464543	SRR7471160	6920499000	6.44522	Puerto Rico	18	-65	Natural_forest	Unknown	Unknown	SRR7471160
PRJNA464544	SRR7468331	8516067000	7.93121	Puerto Rico	18	-65	Natural_forest	Unknown	Unknown	SRR7468331
PRJNA464545	SRR7471641	3984075600	3.71046	Puerto Rico	18	-65	Natural_forest	Unknown	Unknown	SRR7471641
PRJNA464546	SRR7468846	11665299000	10.8642	Puerto Rico	18	-65	Natural_forest	Unknown	Unknown	SRR7468846
PRJNA464547	SRR7471043	5751600300	5.3566	Puerto Rico	18	-65	Natural_forest	Unknown	Unknown	SRR7471043
PRJNA464548	SRR7471733	5893306800	5.48857	Puerto Rico	18	-65	Natural_forest	Unknown	Unknown	SRR7471733
PRJNA464549	SRR7471336	8596223100	8.00586	Puerto Rico	18	-65	Natural_forest	Unknown	Unknown	SRR7471336
PRJNA464551	SRR7468592	8757513000	8.15607	Puerto Rico	18	-65	Natural_forest	Unknown	Unknown	SRR7468592
PRJNA464555	SRR7471413	6818462100	6.35019	Puerto Rico	18	-65	Natural_forest	Unknown	Unknown	SRR7471413
PRJNA464556	SRR7471335	7811074200	7.27463	Puerto Rico	18	-65	Natural_forest	Unknown	Unknown	SRR7471335
PRJNA464557	SRR7471158	2924857500	2.72399	Puerto Rico	18	-65	Natural_forest	Unknown	Unknown	SRR7471158
PRJNA464762	SRR8191071	16371961438	15.2476	Panama	9.1086	-79.8436	Natural_forest	Unknown	Unknown	SRR8191071
PRJNA468183	SRR7524402	5393392028	5.02299	USA	40.2197	-122.985	Natural_forest	Unknown	Unknown	SRR7524402
PRJNA468184	SRR7524404	6020522812	5.60705	USA	40.2523	-123.026	Natural_forest	Unknown	Unknown	SRR7524404
PRJNA468186	SRR7524598	6683584046	6.22457	USA	40.3809	-123.413	Natural_forest	Unknown	Unknown	SRR7524598
PRJNA468333	SRR7686990	12309255146	11.4639	USA	40.4449	-87.0297	Planted forest	Unknown	Unknown	SRR7686990
PRJNA468334	SRR7686989	11354652474	10.5748	USA	40.4449	-87.0297	Planted forest	Unknown	Unknown	SRR7686989
PRJNA468335	SRR7686991	14603772022	13.6008	USA	40.4449	-87.0297	Planted forest	Unknown	Unknown	SRR7686991
PRJNA468337	SRR7686993	11802729874	10.9921	USA	40.4449	-87.0297	Planted forest	Unknown	Unknown	SRR7686993
PRJNA468338	SRR7687000	11822623822	11.0107	USA	40.4449	-87.0297	Planted forest	Unknown	Unknown	SRR7687000
PRJNA468339	SRR7686999	11098707776	10.3365	USA	40.4449	-87.0297	Planted forest	Unknown	Unknown	SRR7686999
PRJNA468340	SRR7687007	11934070278	11.1145	USA	40.4449	-87.0297	Planted forest	Unknown	Unknown	SRR7687007
PRJNA468341	SRR7687006	11459741226	10.6727	USA	40.4449	-87.0297	Planted forest	Unknown	Unknown	SRR7687006
PRJNA468342	SRR7687005	12466556376	11.6104	USA	40.4449	-87.0297	Planted forest	Unknown	Unknown	SRR7687005
PRJNA468343	SRR7687004	11663605118	10.8626	USA	40.4449	-87.0297	Planted forest	Unknown	Unknown	SRR7687004
PRJNA468344	SRR7687003	12075841460	11.2465	USA	40.4449	-87.0297	Planted forest	Unknown	Unknown	SRR7687003
PRJNA468345	SRR7687001	9977739948	9.29249	USA	40.4449	-87.0297	Planted forest	Unknown	Unknown	SRR7687001
PRJNA468346	SRR7687002	11133076282	10.3685	USA	40.4449	-87.0297	Planted forest	Unknown	Unknown	SRR7687002
PRJNA468347	SRR7687008	11008489504	10.2525	USA	40.4449	-87.0297	Planted forest	Unknown	Unknown	SRR7687008
PRJNA468348	SRR7687011	11971291476	11.1491	USA	40.4449	-87.0297	Planted forest	Unknown	Unknown	SRR7687011
PRJNA468349	SRR7687010	11004487702	10.2487	USA	40.4449	-87.0297	Planted forest	Unknown	Unknown	SRR7687010
PRJNA468350	SRR7687014	10603569414	9.87534	USA	40.4449	-87.0297	Planted forest	Unknown	Unknown	SRR7687014
PRJNA468351	SRR7687012	11257595110	10.4845	USA	40.4449	-87.0297	Planted forest	Unknown	Unknown	SRR7687012
PRJNA468352	SRR7687013	10788444150	10.0475	USA	40.4449	-87.0297	Planted forest	Unknown	Unknown	SRR7687013
PRJNA468353	SRR7687073	10574249744	9.84804	USA	40.4449	-87.0297	Planted forest	Unknown	Unknown	SRR7687073
PRJNA468354	SRR7687072	11968169400	11.1462	USA	40.4449	-87.0297	Planted forest	Unknown	Unknown	SRR7687072
PRJNA468355	SRR7687074	9927305646	9.24552	USA	40.4449	-87.0297	Planted forest	Unknown	Unknown	SRR7687074
PRJNA468356	SRR7687071	9280991218	8.6436	USA	40.4449	-87.0297	Planted forest	Unknown	Unknown	SRR7687071
PRJNA468357	SRR7687075	9709610758	9.04278	USA	40.4449	-87.0297	Planted forest	Unknown	Unknown	SRR7687075
PRJNA469288	SRR7968260	8856797186	8.24854	USA	44.23	-122.22	Planted forest	Unknown	Unknown	SRR7968260
PRJNA469289	SRR7968259	8709905896	8.11173	USA	44.23	-122.22	Planted forest	Unknown	Unknown	SRR7968259
PRJNA469298	SRR7968838	10978349300	10.2244	USA	44.23	-122.22	Planted forest	Unknown	Unknown	SRR7968838
PRJNA469299	SRR7968837	10980629702	10.2265	USA	44.23	-122.22	Planted forest	Unknown	Unknown	SRR7968837
PRJNA469306	SRR7969289	10085163764	9.39254	USA	44.23	-122.22	Planted forest	Unknown	Unknown	SRR7969289
PRJNA475650	SRR8500449	4998892200	4.65558	China	19.7429	109.706	Natural_forest	Genetic correlation network prediction of forest soil microbial functional organization	10.1038/s41396-018-0232-8	SRR8500449
PRJNA475650	SRR8500450	8169035700	7.60801	China	19.2315	109.78	Natural_forest	Genetic correlation network prediction of forest soil microbial functional organization	10.1038/s41396-018-0232-8	SRR8500450
PRJNA475650	SRR8500452	2645631300	2.46394	China	20.2833	110.2	Natural_forest	Genetic correlation network prediction of forest soil microbial functional organization	10.1038/s41396-018-0232-8	SRR8500452
PRJNA475650	SRR8500453	2991992100	2.78651	China	22.01	108.65	Natural_forest	Genetic correlation network prediction of forest soil microbial functional organization	10.1038/s41396-018-0232-8	SRR8500453
PRJNA475650	SRR8500454	4320913200	4.02416	China	21.8667	111.9	Natural_forest	Genetic correlation network prediction of forest soil microbial functional organization	10.1038/s41396-018-0232-8	SRR8500454
PRJNA475650	SRR8500455	5703149400	5.31147	China	24.31	109.15	Natural_forest	Genetic correlation network prediction of forest soil microbial functional organization	10.1038/s41396-018-0232-8	SRR8500455
PRJNA475650	SRR8500456	6725121300	6.26326	China	22.99	108.35	Natural_forest	Genetic correlation network prediction of forest soil microbial functional organization	10.1038/s41396-018-0232-8	SRR8500456
PRJNA475650	SRR8500457	5583453600	5.2	China	24.87	108.26	Natural_forest	Genetic correlation network prediction of forest soil microbial functional organization	10.1038/s41396-018-0232-8	SRR8500457
PRJNA475650	SRR8500458	4946045700	4.60636	China	24.52	108.56	Natural_forest	Genetic correlation network prediction of forest soil microbial functional organization	10.1038/s41396-018-0232-8	SRR8500458
PRJNA475650	SRR8500459	4333687800	4.03606	China	41.8	123.9	Natural_forest	Genetic correlation network prediction of forest soil microbial functional organization	10.1038/s41396-018-0232-8	SRR8500459
PRJNA475650	SRR8500460	5264484300	4.90293	China	41.6	120.43	Natural_forest	Genetic correlation network prediction of forest soil microbial functional organization	10.1038/s41396-018-0232-8	SRR8500460
PRJNA475650	SRR8500461	4129515000	3.84591	China	41.1	122.98	Natural_forest	Genetic correlation network prediction of forest soil microbial functional organization	10.1038/s41396-018-0232-8	SRR8500461
PRJNA475650	SRR8500463	7053402600	6.56899	China	39.02	121.46	Natural_forest	Genetic correlation network prediction of forest soil microbial functional organization	10.1038/s41396-018-0232-8	SRR8500463
PRJNA475650	SRR8500464	6336582600	5.9014	China	37.7789	120.766	Natural_forest	Genetic correlation network prediction of forest soil microbial functional organization	10.1038/s41396-018-0232-8	SRR8500464
PRJNA475650	SRR8500465	6010887900	5.59808	China	37.489	122.12	Natural_forest	Genetic correlation network prediction of forest soil microbial functional organization	10.1038/s41396-018-0232-8	SRR8500465
PRJNA475650	SRR8500468	2174268900	2.02495	China	35.9731	120.131	Natural_forest	Genetic correlation network prediction of forest soil microbial functional organization	10.1038/s41396-018-0232-8	SRR8500468
PRJNA475650	SRR8500469	4782344700	4.45391	China	45.7893	126.783	Natural_forest	Genetic correlation network prediction of forest soil microbial functional organization	10.1038/s41396-018-0232-8	SRR8500469
PRJNA475650	SRR8500471	4868021700	4.5337	China	44.251	124.41	Natural_forest	Genetic correlation network prediction of forest soil microbial functional organization	10.1038/s41396-018-0232-8	SRR8500471
PRJNA475650	SRR8500475	4447458600	4.14202	China	45.3086	130.896	Natural_forest	Genetic correlation network prediction of forest soil microbial functional organization	10.1038/s41396-018-0232-8	SRR8500475
PRJNA475650	SRR8500476	3229037100	3.00728	China	47.2539	124.002	Natural_forest	Genetic correlation network prediction of forest soil microbial functional organization	10.1038/s41396-018-0232-8	SRR8500476
PRJNA475650	SRR8500477	6038820600	5.62409	China	52.5719	124.582	Natural_forest	Genetic correlation network prediction of forest soil microbial functional organization	10.1038/s41396-018-0232-8	SRR8500477
PRJNA475650	SRR8500478	6249898500	5.82067	China	42.1828	125.509	Natural_forest	Genetic correlation network prediction of forest soil microbial functional organization	10.1038/s41396-018-0232-8	SRR8500478
PRJNA475650	SRR8500479	4688319600	4.36634	China	43.2116	125.914	Natural_forest	Genetic correlation network prediction of forest soil microbial functional organization	10.1038/s41396-018-0232-8	SRR8500479
PRJNA475650	SRR8500480	6393369900	5.95429	China	51.2123	125.93	Natural_forest	Genetic correlation network prediction of forest soil microbial functional organization	10.1038/s41396-018-0232-8	SRR8500480
PRJNA475650	SRR8500481	4313524800	4.01728	China	51.9504	124.609	Natural_forest	Genetic correlation network prediction of forest soil microbial functional organization	10.1038/s41396-018-0232-8	SRR8500481
PRJNA475650	SRR8500482	3693013500	3.43939	China	24.3852	114.994	Natural_forest	Genetic correlation network prediction of forest soil microbial functional organization	10.1038/s41396-018-0232-8	SRR8500482
PRJNA475650	SRR8500484	6274421400	5.84351	China	50.2129	127.266	Natural_forest	Genetic correlation network prediction of forest soil microbial functional organization	10.1038/s41396-018-0232-8	SRR8500484
PRJNA475650	SRR8500485	6094527900	5.67597	China	28.3973	116.918	Natural_forest	Genetic correlation network prediction of forest soil microbial functional organization	10.1038/s41396-018-0232-8	SRR8500485
PRJNA475650	SRR8500487	5938105800	5.53029	China	26.3879	115.32	Natural_forest	Genetic correlation network prediction of forest soil microbial functional organization	10.1038/s41396-018-0232-8	SRR8500487
PRJNA475650	SRR8500489	3224189700	3.00276	China	31.6206	117.872	Natural_forest	Genetic correlation network prediction of forest soil microbial functional organization	10.1038/s41396-018-0232-8	SRR8500489
PRJNA475650	SRR8500490	5548230300	5.16719	China	32.7556	119.781	Natural_forest	Genetic correlation network prediction of forest soil microbial functional organization	10.1038/s41396-018-0232-8	SRR8500490
PRJNA475650	SRR8500491	3739707300	3.48287	China	30.905	112.29	Natural_forest	Genetic correlation network prediction of forest soil microbial functional organization	10.1038/s41396-018-0232-8	SRR8500491
PRJNA475650	SRR8500492	3176186700	2.95805	China	30.9966	116.19	Natural_forest	Genetic correlation network prediction of forest soil microbial functional organization	10.1038/s41396-018-0232-8	SRR8500492
PRJNA475650	SRR8500493	5419269600	5.04709	China	52.0126	125.733	Natural_forest	Genetic correlation network prediction of forest soil microbial functional organization	10.1038/s41396-018-0232-8	SRR8500493
PRJNA502470	SRR8437983	12098650010	11.2677	USA	40.4449	-87.0297	Planted forest	Unknown	Unknown	SRR8437983
PRJNA502471	SRR8437982	12365208800	11.516	USA	40.4449	-87.0297	Planted forest	Unknown	Unknown	SRR8437982
PRJNA502475	SRR8438006	11908217266	11.0904	USA	40.4449	-87.0297	Planted forest	Unknown	Unknown	SRR8438006
PRJNA502476	SRR8438007	10186172496	9.48661	USA	40.4449	-87.0297	Planted forest	Unknown	Unknown	SRR8438007
PRJNA502477	SRR8438005	10494862098	9.7741	USA	40.4449	-87.0297	Planted forest	Unknown	Unknown	SRR8438005
PRJNA518286	SRR8558721	83451878950	77.7206	USA	39.0844	-86.4705	Planted forest	Unknown	Unknown	SRR8558721
PRJNA518287	SRR8558720	73103669864	68.0831	USA	39.0844	-86.4705	Planted forest	Unknown	Unknown	SRR8558720
PRJNA518288	SRR8558719	47788043912	44.5061	USA	39.0844	-86.4705	Planted forest	Unknown	Unknown	SRR8558719
PRJNA518289	SRR8558718	45564728368	42.4355	USA	39.0844	-86.4705	Planted forest	Unknown	Unknown	SRR8558718
PRJNA518291	SRR8861599	38056012070	35.4424	USA	39.0844	-86.4705	Planted forest	Unknown	Unknown	SRR8861599
PRJNA518426	SRR8536941	10999992432	10.2445	USA	44.23	-122.22	Planted forest	Unknown	Unknown	SRR8536941
PRJNA518699	SRR8878214	34943161868	32.5434	Puerto Rico	18.321	-65.8172	Natural_forest	Terabase-Scale Coassembly of a Tropical Soil Microbiome	10.1128/spectrum.00200-23	SRR8878214
PRJNA539090	SRR9040003	38240872914	35.6146	Puerto Rico	18.321	-65.8172	Natural_forest	Terabase-Scale Coassembly of a Tropical Soil Microbiome	10.1128/spectrum.00200-23	SRR9040003
PRJNA539092	SRR9040096	27540424014	25.649	Puerto Rico	18.321	-65.8172	Natural_forest	Terabase-Scale Coassembly of a Tropical Soil Microbiome	10.1128/spectrum.00200-23	SRR9040096
PRJNA539095	SRR9040101	26909431254	25.0614	Puerto Rico	18.321	-65.8172	Natural_forest	Terabase-Scale Coassembly of a Tropical Soil Microbiome	10.1128/spectrum.00200-23	SRR9040101
PRJNA539096	SRR9040251	22701625692	21.1425	Puerto Rico	18.321	-65.8172	Natural_forest	Terabase-Scale Coassembly of a Tropical Soil Microbiome	10.1128/spectrum.00200-23	SRR9040251
PRJNA539098	SRR9040262	43756157276	40.7511	Puerto Rico	18.321	-65.8172	Natural_forest	Terabase-Scale Coassembly of a Tropical Soil Microbiome	10.1128/spectrum.00200-23	SRR9040262
PRJNA539111	SRR9040821	25878845080	24.1016	Puerto Rico	18.321	-65.8172	Natural_forest	Terabase-Scale Coassembly of a Tropical Soil Microbiome	10.1128/spectrum.00200-23	SRR9040821
PRJNA539116	SRR9041087	24945087052	23.2319	Puerto Rico	18.321	-65.8172	Natural_forest	Terabase-Scale Coassembly of a Tropical Soil Microbiome	10.1128/spectrum.00200-23	SRR9041087
PRJNA539120	SRR9041460	25334513032	23.5946	Puerto Rico	18.321	-65.8172	Natural_forest	Terabase-Scale Coassembly of a Tropical Soil Microbiome	10.1128/spectrum.00200-23	SRR9041460
PRJNA539132	SRR9043529	26878431860	25.0325	Puerto Rico	18.321	-65.8172	Natural_forest	Terabase-Scale Coassembly of a Tropical Soil Microbiome	10.1128/spectrum.00200-23	SRR9043529
PRJNA539140	SRR9043697	39771476864	37.0401	Puerto Rico	18.321	-65.8172	Natural_forest	Terabase-Scale Coassembly of a Tropical Soil Microbiome	10.1128/spectrum.00200-23	SRR9043697
PRJNA539156	SRR9043857	30076469014	28.0109	Puerto Rico	18.321	-65.8172	Natural_forest	Terabase-Scale Coassembly of a Tropical Soil Microbiome	10.1128/spectrum.00200-23	SRR9043857
PRJNA539595	SRR9648402	105304794042	98.0727	USA	39.0844	-86.4705	Planted forest	Unknown	Unknown	SRR9648402
PRJNA539598	SRR9648404	50243094626	46.7925	USA	39.0844	-86.4705	Planted forest	Unknown	Unknown	SRR9648404
PRJNA539599	SRR9648435	59426384918	55.3451	USA	39.0844	-86.4705	Planted forest	Unknown	Unknown	SRR9648435
PRJNA539698	SRR9043861	48700772472	45.3561	Puerto Rico	18.321	-65.8172	Natural_forest	Terabase-Scale Coassembly of a Tropical Soil Microbiome	10.1128/spectrum.00200-23	SRR9043861
PRJNA539700	SRR9044090	32787079376	30.5353	Puerto Rico	18.321	-65.8172	Natural_forest	Terabase-Scale Coassembly of a Tropical Soil Microbiome	10.1128/spectrum.00200-23	SRR9044090
PRJNA561480	SRR10021891	7267183644	6.76809	China	36.5667	110.658	Planted forest	Change in composition and potential functional genes of soil bacterial and fungal communities with secondary succession in Quercus liaotungensis forests of the Loess Plateau, western China	10.1016/j.geoderma.2020.114199	SRR10021891
PRJNA561480	SRR10021892	7363243502	6.85755	China	36.5667	110.658	Planted forest	Change in composition and potential functional genes of soil bacterial and fungal communities with secondary succession in Quercus liaotungensis forests of the Loess Plateau, western China	10.1016/j.geoderma.2020.114199	SRR10021892
PRJNA561480	SRR10021893	6972974640	6.49409	China	36.5667	110.658	Planted forest	Change in composition and potential functional genes of soil bacterial and fungal communities with secondary succession in Quercus liaotungensis forests of the Loess Plateau, western China	10.1016/j.geoderma.2020.114199	SRR10021893
PRJNA561480	SRR10021894	6501677970	6.05516	China	36.5667	110.658	Planted forest	Change in composition and potential functional genes of soil bacterial and fungal communities with secondary succession in Quercus liaotungensis forests of the Loess Plateau, western China	10.1016/j.geoderma.2020.114199	SRR10021894
PRJNA561480	SRR10021895	7215081094	6.71957	China	36.5667	110.658	Planted forest	Change in composition and potential functional genes of soil bacterial and fungal communities with secondary succession in Quercus liaotungensis forests of the Loess Plateau, western China	10.1016/j.geoderma.2020.114199	SRR10021895
PRJNA561480	SRR10021898	7243112130	6.74567	China	36.5667	110.658	Planted forest	Change in composition and potential functional genes of soil bacterial and fungal communities with secondary succession in Quercus liaotungensis forests of the Loess Plateau, western China	10.1016/j.geoderma.2020.114199	SRR10021898
PRJNA561480	SRR10021899	6673583618	6.21526	China	36.5667	110.658	Planted forest	Change in composition and potential functional genes of soil bacterial and fungal communities with secondary succession in Quercus liaotungensis forests of the Loess Plateau, western China	10.1016/j.geoderma.2020.114199	SRR10021899
PRJNA561480	SRR10021900	7175292292	6.68251	China	36.5667	110.658	Planted forest	Change in composition and potential functional genes of soil bacterial and fungal communities with secondary succession in Quercus liaotungensis forests of the Loess Plateau, western China	10.1016/j.geoderma.2020.114199	SRR10021900
PRJNA561480	SRR10021901	6430389964	5.98877	China	36.5667	110.658	Planted forest	Change in composition and potential functional genes of soil bacterial and fungal communities with secondary succession in Quercus liaotungensis forests of the Loess Plateau, western China	10.1016/j.geoderma.2020.114199	SRR10021901
PRJNA561480	SRR10021902	7321790680	6.81895	China	36.5667	110.658	Planted forest	Change in composition and potential functional genes of soil bacterial and fungal communities with secondary succession in Quercus liaotungensis forests of the Loess Plateau, western China	10.1016/j.geoderma.2020.114199	SRR10021902
PRJNA561480	SRR10021903	8282334296	7.71352	China	36.5667	110.658	Planted forest	Change in composition and potential functional genes of soil bacterial and fungal communities with secondary succession in Quercus liaotungensis forests of the Loess Plateau, western China	10.1016/j.geoderma.2020.114199	SRR10021903
PRJNA561480	SRR10021904	7046744482	6.56279	China	36.5667	110.658	Planted forest	Change in composition and potential functional genes of soil bacterial and fungal communities with secondary succession in Quercus liaotungensis forests of the Loess Plateau, western China	10.1016/j.geoderma.2020.114199	SRR10021904
PRJNA608979	SRR11190761	19531308514	18.1899	China	47.2158	128.87	Natural_forest	Effects of Soil Microbes on Forest Recovery to Climax Community through the Regulation of Nitrogen Cycling	10.3390/f11101027	SRR11190761
PRJNA608979	SRR11190762	19912363054	18.5448	China	47.2158	128.87	Natural_forest	Effects of Soil Microbes on Forest Recovery to Climax Community through the Regulation of Nitrogen Cycling	10.3390/f11101027	SRR11190762
PRJNA608979	SRR11190763	19831178810	18.4692	China	47.2158	128.87	Natural_forest	Effects of Soil Microbes on Forest Recovery to Climax Community through the Regulation of Nitrogen Cycling	10.3390/f11101027	SRR11190763
PRJNA608979	SRR11190764	21043949504	19.5987	China	47.2136	128.87	Natural_forest	Effects of Soil Microbes on Forest Recovery to Climax Community through the Regulation of Nitrogen Cycling	10.3390/f11101027	SRR11190764
PRJNA608979	SRR11190765	16748493878	15.5983	China	47.2136	128.87	Natural_forest	Effects of Soil Microbes on Forest Recovery to Climax Community through the Regulation of Nitrogen Cycling	10.3390/f11101027	SRR11190765
PRJNA608979	SRR11190766	19450666662	18.1148	China	47.2136	128.87	Natural_forest	Effects of Soil Microbes on Forest Recovery to Climax Community through the Regulation of Nitrogen Cycling	10.3390/f11101027	SRR11190766
PRJNA633324	SRR11802900	7962271828	7.41544	China	25.87	98.85	Planted forest	Comparative microbial antibiotic resistome between urban and deep forest environments	10.1111/1758-2229.12942	SRR11802900
PRJNA633324	SRR11802901	9817814552	9.14355	China	26.51	99.44	Planted forest	Comparative microbial antibiotic resistome between urban and deep forest environments	10.1111/1758-2229.12942	SRR11802901
PRJNA633324	SRR11802902	11242598035	10.4705	China	27.78	98.65	Planted forest	Comparative microbial antibiotic resistome between urban and deep forest environments	10.1111/1758-2229.12942	SRR11802902
PRJNA633324	SRR11802903	9893481707	9.21402	China	26.91	98.88	Planted forest	Comparative microbial antibiotic resistome between urban and deep forest environments	10.1111/1758-2229.12942	SRR11802903
PRJNA633324	SRR11802904	10305534634	9.59778	China	39.66	115.82	Natural_forest	Comparative microbial antibiotic resistome between urban and deep forest environments	10.1111/1758-2229.12942	SRR11802904
PRJNA633324	SRR11802905	12569603262	11.7064	China	40.46	115.99	Natural_forest	Comparative microbial antibiotic resistome between urban and deep forest environments	10.1111/1758-2229.12942	SRR11802905
PRJNA633324	SRR11802907	11425367637	10.6407	China	39.88	116.74	Natural_forest	Comparative microbial antibiotic resistome between urban and deep forest environments	10.1111/1758-2229.12942	SRR11802907
PRJNA633324	SRR11802908	13076135473	12.1781	China	40.23	117.23	Natural_forest	Comparative microbial antibiotic resistome between urban and deep forest environments	10.1111/1758-2229.12942	SRR11802908
PRJNA657954	SRR12474058		2.04	Cameroon	5.03078	9.82547	Natural_forest	DNA sequencing reveals high arbuscular mycorrhizal fungi diversity in the rhizosphere soil of Prunus africana trees in fragmented Afromontane forests	10.1186/s13213-023-01720-z	SRR12474058
PRJNA684965	SRR13249342	14087481000	13.12	China	31.925	118.8	Planted forest	Incubation trial indicated the earthworm intestinal bacteria as promising biodigestor for mitigating tetracycline resistance risk in anthropogenic disturbed forest soil	10.1016/j.scitotenv.2021.149337	SRR13249342
PRJNA684965	SRR13249341	15310897500	14.2594	China	31.925	118.8	Planted forest	Incubation trial indicated the earthworm intestinal bacteria as promising biodigestor for mitigating tetracycline resistance risk in anthropogenic disturbed forest soil	10.1016/j.scitotenv.2021.149337	SRR13249341
PRJNA684965	SRR13249340	14082433500	13.1153	China	31.925	118.8	Planted forest	Incubation trial indicated the earthworm intestinal bacteria as promising biodigestor for mitigating tetracycline resistance risk in anthropogenic disturbed forest soil	10.1016/j.scitotenv.2021.149337	SRR13249340
PRJNA728664	SRR14493044	14810935800	13.7938	China	36.85	109.333	Planted forest	Altered microbial CAZyme families indicated dead biomass decomposition following afforestation	10.1016/j.soilbio.2021.108362	SRR14493044
PRJNA728664	SRR14493045	12843298500	11.9613	China	36.85	109.333	Planted forest	Altered microbial CAZyme families indicated dead biomass decomposition following afforestation	10.1016/j.soilbio.2021.108362	SRR14493045
PRJNA728664	SRR14493046	15283220100	14.2336	China	36.85	109.333	Planted forest	Altered microbial CAZyme families indicated dead biomass decomposition following afforestation	10.1016/j.soilbio.2021.108362	SRR14493046
PRJNA728664	SRR14493047	15084216000	14.0483	China	36.85	109.333	Planted forest	Altered microbial CAZyme families indicated dead biomass decomposition following afforestation	10.1016/j.soilbio.2021.108362	SRR14493047
PRJNA728664	SRR14493048	13352723100	12.4357	China	36.85	109.333	Planted forest	Altered microbial CAZyme families indicated dead biomass decomposition following afforestation	10.1016/j.soilbio.2021.108362	SRR14493048
PRJNA728664	SRR14493049	13085482500	12.1868	China	36.85	109.333	Planted forest	Altered microbial CAZyme families indicated dead biomass decomposition following afforestation	10.1016/j.soilbio.2021.108362	SRR14493049
PRJNA728664	SRR14493050	15768089100	14.6852	China	36.85	109.333	Planted forest	Altered microbial CAZyme families indicated dead biomass decomposition following afforestation	10.1016/j.soilbio.2021.108362	SRR14493050
PRJNA728664	SRR14493051	14204361900	13.2288	China	36.85	109.333	Planted forest	Altered microbial CAZyme families indicated dead biomass decomposition following afforestation	10.1016/j.soilbio.2021.108362	SRR14493051
PRJNA728664	SRR14493052	15913193100	14.8203	China	36.85	109.333	Planted forest	Altered microbial CAZyme families indicated dead biomass decomposition following afforestation	10.1016/j.soilbio.2021.108362	SRR14493052
PRJNA728664	SRR14493053	13879005900	12.9258	China	36.85	109.333	Planted forest	Altered microbial CAZyme families indicated dead biomass decomposition following afforestation	10.1016/j.soilbio.2021.108362	SRR14493053
PRJNA728664	SRR14493054	15678912600	14.6021	China	36.85	109.333	Planted forest	Altered microbial CAZyme families indicated dead biomass decomposition following afforestation	10.1016/j.soilbio.2021.108362	SRR14493054
PRJNA728664	SRR14493055	14465880600	13.4724	China	36.85	109.333	Planted forest	Altered microbial CAZyme families indicated dead biomass decomposition following afforestation	10.1016/j.soilbio.2021.108362	SRR14493055
PRJNA728664	SRR14493056	15802372500	14.7171	China	36.85	109.333	Planted forest	Altered microbial CAZyme families indicated dead biomass decomposition following afforestation	10.1016/j.soilbio.2021.108362	SRR14493056
PRJNA728664	SRR14493057	15278057700	14.2288	China	36.85	109.333	Planted forest	Altered microbial CAZyme families indicated dead biomass decomposition following afforestation	10.1016/j.soilbio.2021.108362	SRR14493057
PRJNA728664	SRR14493058	13245965100	12.3363	China	36.85	109.333	Planted forest	Altered microbial CAZyme families indicated dead biomass decomposition following afforestation	10.1016/j.soilbio.2021.108362	SRR14493058
PRJNA769943	SRR16646004	10958821064	10.2062	Peru	-4.26297	-73.63852	Natural_forest	Soil microbial diversity and functional profiling of a tropical rainforest of a highly dissected low hill from the upper Itaya river basin revealed by analysis of shotgun metagenomics sequencing data	10.1016/j.dib.2022.108205	SRR16646004
PRJNA769943	SRR18106139	10038371185	9.34896	Peru	-2.77333	-76.45379	Natural_forest	Soil microbial diversity and functional profiling of a tropical rainforest of a highly dissected low hill from the upper Itaya river basin revealed by analysis of shotgun metagenomics sequencing data	10.1016/j.dib.2022.108205	SRR18106139
PRJNA769943	SRR18106141	7325507997	6.82241	Peru	-4.26297	-73.63852	Natural_forest	Soil microbial diversity and functional profiling of a tropical rainforest of a highly dissected low hill from the upper Itaya river basin revealed by analysis of shotgun metagenomics sequencing data	10.1016/j.dib.2022.108205	SRR18106141
PRJNA771214	SRR16327320	13993675333	13.0326	Luxembourg	49.7434	5.83434	Natural_forest	Soil pH, Calcium Content and Bacteria as Major Factors Responsible for the Distribution of the Known Fraction of the DNA Bacteriophage Populations in Soils of Luxembourg	10.3390/microorganisms10071458	SRR16327320
PRJNA771214	SRR16327321	13034128494	12.139	Luxembourg	49.7482	5.85606	Natural_forest	Soil pH, Calcium Content and Bacteria as Major Factors Responsible for the Distribution of the Known Fraction of the DNA Bacteriophage Populations in Soils of Luxembourg	10.3390/microorganisms10071458	SRR16327321
PRJNA771214	SRR16327322	16779470845	15.6271	Luxembourg	49.8319	5.80341	Natural_forest	Soil pH, Calcium Content and Bacteria as Major Factors Responsible for the Distribution of the Known Fraction of the DNA Bacteriophage Populations in Soils of Luxembourg	10.3390/microorganisms10071458	SRR16327322
PRJNA779280	SRR16902642	9156619782	8.52777	China	26	117	Planted forest	Deciphering Rhizosphere Microbiome Assembly of Castanea henryi in Plantation and Natural Forest	10.3390/microorganisms10010042	SRR16902642
PRJNA779280	SRR16902643	8336961474	7.7644	China	26	117	Planted forest	Deciphering Rhizosphere Microbiome Assembly of Castanea henryi in Plantation and Natural Forest	10.3390/microorganisms10010042	SRR16902643
PRJNA779280	SRR16902644	10311641522	9.60346	China	26	117	Planted forest	Deciphering Rhizosphere Microbiome Assembly of Castanea henryi in Plantation and Natural Forest	10.3390/microorganisms10010042	SRR16902644
PRJNA779280	SRR16902645	7555388862	7.0365	China	26	117	Planted forest	Deciphering Rhizosphere Microbiome Assembly of Castanea henryi in Plantation and Natural Forest	10.3390/microorganisms10010042	SRR16902645
PRJNA779280	SRR16902646	12891503460	12.0061	China	26	117	Planted forest	Deciphering Rhizosphere Microbiome Assembly of Castanea henryi in Plantation and Natural Forest	10.3390/microorganisms10010042	SRR16902646
PRJNA779280	SRR16902647	7619630238	7.09633	China	26	117	Planted forest	Deciphering Rhizosphere Microbiome Assembly of Castanea henryi in Plantation and Natural Forest	10.3390/microorganisms10010042	SRR16902647
PRJNA779280	SRR16902648	9517396038	8.86377	China	26	117	Planted forest	Deciphering Rhizosphere Microbiome Assembly of Castanea henryi in Plantation and Natural Forest	10.3390/microorganisms10010042	SRR16902648
PRJNA779280	SRR16902649	9040621728	8.41974	China	26	117	Planted forest	Deciphering Rhizosphere Microbiome Assembly of Castanea henryi in Plantation and Natural Forest	10.3390/microorganisms10010042	SRR16902649
PRJNA779280	SRR16902650	10630218232	9.90016	China	26	117	Planted forest	Deciphering Rhizosphere Microbiome Assembly of Castanea henryi in Plantation and Natural Forest	10.3390/microorganisms10010042	SRR16902650
PRJNA779280	SRR16902652	12030919010	11.2047	China	26	117	Planted forest	Deciphering Rhizosphere Microbiome Assembly of Castanea henryi in Plantation and Natural Forest	10.3390/microorganisms10010042	SRR16902652
PRJNA779280	SRR16902654	12148908368	11.3146	China	26	117	Planted forest	Deciphering Rhizosphere Microbiome Assembly of Castanea henryi in Plantation and Natural Forest	10.3390/microorganisms10010042	SRR16902654
PRJNA779280	SRR16902655	9034426484	8.41397	China	26	117	Planted forest	Deciphering Rhizosphere Microbiome Assembly of Castanea henryi in Plantation and Natural Forest	10.3390/microorganisms10010042	SRR16902655
PRJNA779280	SRR16902656	9262547790	8.62642	China	26	117	Planted forest	Deciphering Rhizosphere Microbiome Assembly of Castanea henryi in Plantation and Natural Forest	10.3390/microorganisms10010042	SRR16902656
PRJNA779280	SRR16902657	11186824684	10.4185	China	26	117	Planted forest	Deciphering Rhizosphere Microbiome Assembly of Castanea henryi in Plantation and Natural Forest	10.3390/microorganisms10010042	SRR16902657
PRJNA779280	SRR16902658	10883590648	10.1361	China	26	117	Planted forest	Deciphering Rhizosphere Microbiome Assembly of Castanea henryi in Plantation and Natural Forest	10.3390/microorganisms10010042	SRR16902658
PRJNA779280	SRR16902659	10689967928	9.95581	China	26	117	Planted forest	Deciphering Rhizosphere Microbiome Assembly of Castanea henryi in Plantation and Natural Forest	10.3390/microorganisms10010042	SRR16902659
PRJNA779280	SRR16902660	9213838284	8.58106	China	26	117	Planted forest	Deciphering Rhizosphere Microbiome Assembly of Castanea henryi in Plantation and Natural Forest	10.3390/microorganisms10010042	SRR16902660
PRJNA779280	SRR16902661	10415605744	9.70029	China	26	117	Planted forest	Deciphering Rhizosphere Microbiome Assembly of Castanea henryi in Plantation and Natural Forest	10.3390/microorganisms10010042	SRR16902661
PRJNA779280	SRR16902651	14706359558	13.6964	China	26	117	Planted forest	Deciphering Rhizosphere Microbiome Assembly of Castanea henryi in Plantation and Natural Forest	10.3390/microorganisms10010042	SRR16902651
PRJNA780252	SRR16940286	14005722300	13.0438	China	34.0036	107.81	Natural_forest	Metagenomic highlight contrasting elevational pattern of bacteria- and fungi-derived compound decompositions in forest soils	10.1007/s11104-023-06104-5	SRR16940286
PRJNA780252	SRR16940287	12807765600	11.9282	China	34.0019	107.802	Natural_forest	Metagenomic highlight contrasting elevational pattern of bacteria- and fungi-derived compound decompositions in forest soils	10.1007/s11104-023-06104-5	SRR16940287
PRJNA780252	SRR16940288	13821369600	12.8722	China	34.0018	107.802	Natural_forest	Metagenomic highlight contrasting elevational pattern of bacteria- and fungi-derived compound decompositions in forest soils	10.1007/s11104-023-06104-5	SRR16940288
PRJNA780252	SRR16940289	13650179700	12.7127	China	34.0017	107.802	Natural_forest	Metagenomic highlight contrasting elevational pattern of bacteria- and fungi-derived compound decompositions in forest soils	10.1007/s11104-023-06104-5	SRR16940289
PRJNA780252	SRR16940290	13473360000	12.548	China	34.0585	107.694	Natural_forest	Metagenomic highlight contrasting elevational pattern of bacteria- and fungi-derived compound decompositions in forest soils	10.1007/s11104-023-06104-5	SRR16940290
PRJNA780252	SRR16940291	12564084900	11.7012	China	34.0584	107.694	Natural_forest	Metagenomic highlight contrasting elevational pattern of bacteria- and fungi-derived compound decompositions in forest soils	10.1007/s11104-023-06104-5	SRR16940291
PRJNA780252	SRR16940292	12923716500	12.0361	China	34.0583	107.694	Natural_forest	Metagenomic highlight contrasting elevational pattern of bacteria- and fungi-derived compound decompositions in forest soils	10.1007/s11104-023-06104-5	SRR16940292
PRJNA780252	SRR16940293	12921066000	12.0337	China	34.0758	107.692	Natural_forest	Metagenomic highlight contrasting elevational pattern of bacteria- and fungi-derived compound decompositions in forest soils	10.1007/s11104-023-06104-5	SRR16940293
PRJNA780252	SRR16940294	12682474800	11.8115	China	34.0157	107.809	Natural_forest	Metagenomic highlight contrasting elevational pattern of bacteria- and fungi-derived compound decompositions in forest soils	10.1007/s11104-023-06104-5	SRR16940294
PRJNA780252	SRR16940295	12545089800	11.6835	China	34.0156	107.809	Natural_forest	Metagenomic highlight contrasting elevational pattern of bacteria- and fungi-derived compound decompositions in forest soils	10.1007/s11104-023-06104-5	SRR16940295
PRJNA780252	SRR16940296	15148699200	14.1083	China	34.0155	107.809	Natural_forest	Metagenomic highlight contrasting elevational pattern of bacteria- and fungi-derived compound decompositions in forest soils	10.1007/s11104-023-06104-5	SRR16940296
PRJNA780252	SRR16940297	12654807900	11.7857	China	34.0038	107.81	Natural_forest	Metagenomic highlight contrasting elevational pattern of bacteria- and fungi-derived compound decompositions in forest soils	10.1007/s11104-023-06104-5	SRR16940297
PRJNA780252	SRR16940299	13358448000	12.441	China	34.0757	107.692	Natural_forest	Metagenomic highlight contrasting elevational pattern of bacteria- and fungi-derived compound decompositions in forest soils	10.1007/s11104-023-06104-5	SRR16940299
PRJNA780252	SRR16940300	12328996200	11.4823	China	34.0756	107.692	Natural_forest	Metagenomic highlight contrasting elevational pattern of bacteria- and fungi-derived compound decompositions in forest soils	10.1007/s11104-023-06104-5	SRR16940300
PRJNA807058	SRR18029981	13349986406	12.4331	China	26.234	108.062	Natural_forest	Structural and functional characteristics of soil microbial community in a Pinus massoniana forest at different elevations	10.7717/peerj.13504	SRR18029981
PRJNA807058	SRR18029982	14432769052	13.4416	China	26.234	108.062	Natural_forest	Structural and functional characteristics of soil microbial community in a Pinus massoniana forest at different elevations	10.7717/peerj.13504	SRR18029982
PRJNA807058	SRR18029983	13653042802	12.7154	China	26.234	108.062	Natural_forest	Structural and functional characteristics of soil microbial community in a Pinus massoniana forest at different elevations	10.7717/peerj.13504	SRR18029983
PRJNA807058	SRR18029984	12039223960	11.2124	China	26.234	108.062	Natural_forest	Structural and functional characteristics of soil microbial community in a Pinus massoniana forest at different elevations	10.7717/peerj.13504	SRR18029984
PRJNA807058	SRR18029985	14856517030	13.8362	China	26.234	108.062	Natural_forest	Structural and functional characteristics of soil microbial community in a Pinus massoniana forest at different elevations	10.7717/peerj.13504	SRR18029985
PRJNA818731	SRR18439611	23439265500	21.8295	Philippines	11.35	125.17	Natural_forest	Taxonomic, Functional and Resistome Profiles of the Diverse Microbial Communities in Unexplored Karst Forest Soils of Guiuan, Samar Province Using Shotgun Next-generation Sequencing	10.13140/RG.2.2.19308.33928	SRR18439611
PRJNA818731	SRR18439612	19060610400	17.7516	Philippines	11.35	125.17	Natural_forest	Taxonomic, Functional and Resistome Profiles of the Diverse Microbial Communities in Unexplored Karst Forest Soils of Guiuan, Samar Province Using Shotgun Next-generation Sequencing	10.13140/RG.2.2.19308.33928	SRR18439612
PRJNA818731	SRR18458598	24011034600	22.362	Philippines	10.94	125.83	Natural_forest	Taxonomic, Functional and Resistome Profiles of the Diverse Microbial Communities in Unexplored Karst Forest Soils of Guiuan, Samar Province Using Shotgun Next-generation Sequencing	10.13140/RG.2.2.19308.33928	SRR18458598
PRJNA818731	SRR18458599	25336002000	23.596	Philippines	10.94	125.83	Natural_forest	Taxonomic, Functional and Resistome Profiles of the Diverse Microbial Communities in Unexplored Karst Forest Soils of Guiuan, Samar Province Using Shotgun Next-generation Sequencing	10.13140/RG.2.2.19308.33928	SRR18458599
PRJNA849167	SRR19663812	7710551885	7.18101	Brazil	-2.85544	-54.9584	Natural_forest	Increased soil moisture intensifies the impacts of forest-to-pasture conversion on methane emissions and methane-cycling communities in the Eastern Amazon	10.1016/j.envres.2022.113139	SRR19663812
PRJNA882411	SRR21640163	5615592300	5.22993	Estonia	58.4006	22.2517	Natural_forest	Effects of nitrogen deposition on carbon and nutrient cycling along a natural soil acidity gradient as revealed by metagenomics	10.1111/nph.18897	SRR21640163
PRJNA882411	SRR21640164	5584332600	5.20082	Estonia	58.1448	24.0118	Natural_forest	Effects of nitrogen deposition on carbon and nutrient cycling along a natural soil acidity gradient as revealed by metagenomics	10.1111/nph.18897	SRR21640164
PRJNA882411	SRR21640166	5829969900	5.42958	Estonia	58.4358	22.0407	Natural_forest	Effects of nitrogen deposition on carbon and nutrient cycling along a natural soil acidity gradient as revealed by metagenomics	10.1111/nph.18897	SRR21640166
PRJNA882411	SRR21640167	5174768400	4.81938	Estonia	59.4561	26.0051	Natural_forest	Effects of nitrogen deposition on carbon and nutrient cycling along a natural soil acidity gradient as revealed by metagenomics	10.1111/nph.18897	SRR21640167
PRJNA882411	SRR21640168	5427837000	5.05507	Estonia	58.1282	23.9815	Natural_forest	Effects of nitrogen deposition on carbon and nutrient cycling along a natural soil acidity gradient as revealed by metagenomics	10.1111/nph.18897	SRR21640168
PRJNA882411	SRR21640169	6172027200	5.74815	Estonia	59.3702	27.4999	Natural_forest	Effects of nitrogen deposition on carbon and nutrient cycling along a natural soil acidity gradient as revealed by metagenomics	10.1111/nph.18897	SRR21640169
PRJNA882411	SRR21640170	6921969300	6.44659	Estonia	58.9133	22.5176	Natural_forest	Effects of nitrogen deposition on carbon and nutrient cycling along a natural soil acidity gradient as revealed by metagenomics	10.1111/nph.18897	SRR21640170
PRJNA882411	SRR21640171	7369717800	6.86358	Estonia	58.9235	22.0561	Natural_forest	Effects of nitrogen deposition on carbon and nutrient cycling along a natural soil acidity gradient as revealed by metagenomics	10.1111/nph.18897	SRR21640171
PRJNA882411	SRR21640172	7909120200	7.36594	Estonia	58.38	22.105	Natural_forest	Effects of nitrogen deposition on carbon and nutrient cycling along a natural soil acidity gradient as revealed by metagenomics	10.1111/nph.18897	SRR21640172
PRJNA882411	SRR21640173	6277019400	5.84593	Estonia	58.261	27.3014	Natural_forest	Effects of nitrogen deposition on carbon and nutrient cycling along a natural soil acidity gradient as revealed by metagenomics	10.1111/nph.18897	SRR21640173
PRJNA882411	SRR21640174	5075588400	4.72701	Estonia	57.9389	27.352	Natural_forest	Effects of nitrogen deposition on carbon and nutrient cycling along a natural soil acidity gradient as revealed by metagenomics	10.1111/nph.18897	SRR21640174
PRJNA882411	SRR21640175	6803420700	6.33618	Estonia	57.9382	27.3527	Natural_forest	Effects of nitrogen deposition on carbon and nutrient cycling along a natural soil acidity gradient as revealed by metagenomics	10.1111/nph.18897	SRR21640175
PRJNA882411	SRR21640176	5168289600	4.81334	Estonia	57.9557	27.3249	Natural_forest	Effects of nitrogen deposition on carbon and nutrient cycling along a natural soil acidity gradient as revealed by metagenomics	10.1111/nph.18897	SRR21640176
PRJNA882411	SRR21640177	5558004600	5.1763	Estonia	57.9608	27.2828	Natural_forest	Effects of nitrogen deposition on carbon and nutrient cycling along a natural soil acidity gradient as revealed by metagenomics	10.1111/nph.18897	SRR21640177
PRJNA882411	SRR21640179	5932626300	5.52519	Estonia	57.9409	27.3497	Natural_forest	Effects of nitrogen deposition on carbon and nutrient cycling along a natural soil acidity gradient as revealed by metagenomics	10.1111/nph.18897	SRR21640179
PRJNA882411	SRR21640180	5935187400	5.52757	Estonia	57.9246	27.3258	Natural_forest	Effects of nitrogen deposition on carbon and nutrient cycling along a natural soil acidity gradient as revealed by metagenomics	10.1111/nph.18897	SRR21640180
PRJNA882411	SRR21640181	5189649000	4.83324	Estonia	57.6898	26.4768	Natural_forest	Effects of nitrogen deposition on carbon and nutrient cycling along a natural soil acidity gradient as revealed by metagenomics	10.1111/nph.18897	SRR21640181
PRJNA882411	SRR21640182	5274114900	4.9119	Estonia	57.6524	26.495	Natural_forest	Effects of nitrogen deposition on carbon and nutrient cycling along a natural soil acidity gradient as revealed by metagenomics	10.1111/nph.18897	SRR21640182
PRJNA882411	SRR21640183	6136934700	5.71547	Estonia	57.6457	26.4148	Natural_forest	Effects of nitrogen deposition on carbon and nutrient cycling along a natural soil acidity gradient as revealed by metagenomics	10.1111/nph.18897	SRR21640183
PRJNA882411	SRR21640184	5676924000	5.28705	Estonia	58.2812	27.2992	Natural_forest	Effects of nitrogen deposition on carbon and nutrient cycling along a natural soil acidity gradient as revealed by metagenomics	10.1111/nph.18897	SRR21640184
PRJNA882411	SRR21640185	5818031400	5.41846	Estonia	57.6823	26.6012	Natural_forest	Effects of nitrogen deposition on carbon and nutrient cycling along a natural soil acidity gradient as revealed by metagenomics	10.1111/nph.18897	SRR21640185
PRJNA882411	SRR21640186	6338538300	5.90322	Estonia	57.6824	26.5988	Natural_forest	Effects of nitrogen deposition on carbon and nutrient cycling along a natural soil acidity gradient as revealed by metagenomics	10.1111/nph.18897	SRR21640186
PRJNA882411	SRR21640187	6453715200	6.01049	Estonia	59.0972	27.4316	Natural_forest	Effects of nitrogen deposition on carbon and nutrient cycling along a natural soil acidity gradient as revealed by metagenomics	10.1111/nph.18897	SRR21640187
PRJNA882411	SRR21640188	5294404200	4.9308	Estonia	59.0771	27.4582	Natural_forest	Effects of nitrogen deposition on carbon and nutrient cycling along a natural soil acidity gradient as revealed by metagenomics	10.1111/nph.18897	SRR21640188
PRJNA882411	SRR21640189	6672497400	6.21425	Estonia	59.0826	27.4557	Natural_forest	Effects of nitrogen deposition on carbon and nutrient cycling along a natural soil acidity gradient as revealed by metagenomics	10.1111/nph.18897	SRR21640189
PRJNA882411	SRR21640190	6169043100	5.74537	Estonia	59.1023	27.4188	Natural_forest	Effects of nitrogen deposition on carbon and nutrient cycling along a natural soil acidity gradient as revealed by metagenomics	10.1111/nph.18897	SRR21640190
PRJNA882411	SRR21640191	5466573900	5.09114	Estonia	59.0773	27.4879	Natural_forest	Effects of nitrogen deposition on carbon and nutrient cycling along a natural soil acidity gradient as revealed by metagenomics	10.1111/nph.18897	SRR21640191
PRJNA882411	SRR21640192	5599399200	5.21485	Estonia	59.5634	24.5451	Natural_forest	Effects of nitrogen deposition on carbon and nutrient cycling along a natural soil acidity gradient as revealed by metagenomics	10.1111/nph.18897	SRR21640192
PRJNA882411	SRR21640195	6613280100	6.1591	Estonia	58.6475	23.664	Natural_forest	Effects of nitrogen deposition on carbon and nutrient cycling along a natural soil acidity gradient as revealed by metagenomics	10.1111/nph.18897	SRR21640195
PRJNA882411	SRR21640205	8567957100	7.97953	Estonia	57.5838	27.214	Natural_forest	Effects of nitrogen deposition on carbon and nutrient cycling along a natural soil acidity gradient as revealed by metagenomics	10.1111/nph.18897	SRR21640205
PRJNA882411	SRR21640209	6610715400	6.15671	Estonia	58.262	27.3179	Natural_forest	Effects of nitrogen deposition on carbon and nutrient cycling along a natural soil acidity gradient as revealed by metagenomics	10.1111/nph.18897	SRR21640209
PRJNA882411	SRR21640210	5350845000	4.98336	Estonia	58.0213	26.0624	Natural_forest	Effects of nitrogen deposition on carbon and nutrient cycling along a natural soil acidity gradient as revealed by metagenomics	10.1111/nph.18897	SRR21640210
PRJNA882411	SRR21640211	5558003700	5.17629	Estonia	58.9279	23.4875	Natural_forest	Effects of nitrogen deposition on carbon and nutrient cycling along a natural soil acidity gradient as revealed by metagenomics	10.1111/nph.18897	SRR21640211
PRJNA882411	SRR21640212	5727881400	5.33451	Estonia	59.2187	24.1413	Natural_forest	Effects of nitrogen deposition on carbon and nutrient cycling along a natural soil acidity gradient as revealed by metagenomics	10.1111/nph.18897	SRR21640212
PRJNA882411	SRR21640213	4620460500	4.30314	Estonia	59.4418	24.5034	Natural_forest	Effects of nitrogen deposition on carbon and nutrient cycling along a natural soil acidity gradient as revealed by metagenomics	10.1111/nph.18897	SRR21640213
PRJNA882411	SRR21640214	6803420700	6.33618	Estonia	57.8526	26.8799	Natural_forest	Effects of nitrogen deposition on carbon and nutrient cycling along a natural soil acidity gradient as revealed by metagenomics	10.1111/nph.18897	SRR21640214
PRJNA882411	SRR21640215	5168289600	4.81334	Estonia	59.2831	26.7779	Natural_forest	Effects of nitrogen deposition on carbon and nutrient cycling along a natural soil acidity gradient as revealed by metagenomics	10.1111/nph.18897	SRR21640215
PRJNA882411	SRR21640216	5558004600	5.1763	Estonia	59.2469	26.5279	Natural_forest	Effects of nitrogen deposition on carbon and nutrient cycling along a natural soil acidity gradient as revealed by metagenomics	10.1111/nph.18897	SRR21640216
PRJNA882411	SRR21640217	6574287900	6.12278	Estonia	59.1714	26.5874	Natural_forest	Effects of nitrogen deposition on carbon and nutrient cycling along a natural soil acidity gradient as revealed by metagenomics	10.1111/nph.18897	SRR21640217
PRJNA882411	SRR21640219	5935187400	5.52757	Estonia	57.9327	26.237	Natural_forest	Effects of nitrogen deposition on carbon and nutrient cycling along a natural soil acidity gradient as revealed by metagenomics	10.1111/nph.18897	SRR21640219
PRJNA882411	SRR21640220	5189649000	4.83324	Estonia	58.2728	27.3311	Natural_forest	Effects of nitrogen deposition on carbon and nutrient cycling along a natural soil acidity gradient as revealed by metagenomics	10.1111/nph.18897	SRR21640220
PRJNA882411	SRR21640221	5274114900	4.9119	Estonia	58.3871	23.8388	Natural_forest	Effects of nitrogen deposition on carbon and nutrient cycling along a natural soil acidity gradient as revealed by metagenomics	10.1111/nph.18897	SRR21640221
PRJNA882411	SRR21640222	6136934700	5.71547	Estonia	58.7202	22.4661	Natural_forest	Effects of nitrogen deposition on carbon and nutrient cycling along a natural soil acidity gradient as revealed by metagenomics	10.1111/nph.18897	SRR21640222
PRJNA882411	SRR21640223	5676924000	5.28705	Estonia	58.9914	22.4393	Natural_forest	Effects of nitrogen deposition on carbon and nutrient cycling along a natural soil acidity gradient as revealed by metagenomics	10.1111/nph.18897	SRR21640223
PRJNA882411	SRR21640224	5818031400	5.41846	Estonia	58.9937	22.8005	Natural_forest	Effects of nitrogen deposition on carbon and nutrient cycling along a natural soil acidity gradient as revealed by metagenomics	10.1111/nph.18897	SRR21640224
PRJNA882411	SRR21640225	6338538300	5.90322	Estonia	58.8915	22.9983	Natural_forest	Effects of nitrogen deposition on carbon and nutrient cycling along a natural soil acidity gradient as revealed by metagenomics	10.1111/nph.18897	SRR21640225
PRJNA882411	SRR21640257	6672497400	6.21425	Estonia	58.6121	22.8005	Natural_forest	Effects of nitrogen deposition on carbon and nutrient cycling along a natural soil acidity gradient as revealed by metagenomics	10.1111/nph.18897	SRR21640257
PRJNA882411	SRR21640259	6169043100	5.74537	Estonia	57.8987	25.8255	Natural_forest	Effects of nitrogen deposition on carbon and nutrient cycling along a natural soil acidity gradient as revealed by metagenomics	10.1111/nph.18897	SRR21640259
PRJNA882411	SRR21640260	5466573900	5.09114	Estonia	59.2174	23.8218	Natural_forest	Effects of nitrogen deposition on carbon and nutrient cycling along a natural soil acidity gradient as revealed by metagenomics	10.1111/nph.18897	SRR21640260
PRJNA882411	SRR21640261	5599399200	5.21485	Estonia	59.2061	23.8091	Natural_forest	Effects of nitrogen deposition on carbon and nutrient cycling along a natural soil acidity gradient as revealed by metagenomics	10.1111/nph.18897	SRR21640261
PRJNA882411	SRR21640262	6774104400	6.30888	Estonia	59.2077	23.8109	Natural_forest	Effects of nitrogen deposition on carbon and nutrient cycling along a natural soil acidity gradient as revealed by metagenomics	10.1111/nph.18897	SRR21640262
PRJNA882411	SRR21640263	6613280100	6.1591	Estonia	59.2393	23.827	Natural_forest	Effects of nitrogen deposition on carbon and nutrient cycling along a natural soil acidity gradient as revealed by metagenomics	10.1111/nph.18897	SRR21640263
PRJNA882411	SRR21640264	4146771900	3.86198	Estonia	59.1693	23.7	Natural_forest	Effects of nitrogen deposition on carbon and nutrient cycling along a natural soil acidity gradient as revealed by metagenomics	10.1111/nph.18897	SRR21640264
PRJNA882411	SRR21640265	8567957100	7.97953	Estonia	59.2181	23.6146	Natural_forest	Effects of nitrogen deposition on carbon and nutrient cycling along a natural soil acidity gradient as revealed by metagenomics	10.1111/nph.18897	SRR21640265
PRJNA882411	SRR21640266	6610715400	6.15671	Estonia	57.8011	23.2612	Natural_forest	Effects of nitrogen deposition on carbon and nutrient cycling along a natural soil acidity gradient as revealed by metagenomics	10.1111/nph.18897	SRR21640266
PRJNA882411	SRR21640267	3418702200	3.18391	Estonia	57.7893	23.2703	Natural_forest	Effects of nitrogen deposition on carbon and nutrient cycling along a natural soil acidity gradient as revealed by metagenomics	10.1111/nph.18897	SRR21640267
PRJNA882411	SRR21640269	3855459600	3.59068	Estonia	58.3885	22.6554	Natural_forest	Effects of nitrogen deposition on carbon and nutrient cycling along a natural soil acidity gradient as revealed by metagenomics	10.1111/nph.18897	SRR21640269
PRJNA882411	SRR21640276	5350845000	4.98336	Estonia	58.005	25.5519	Natural_forest	Effects of nitrogen deposition on carbon and nutrient cycling along a natural soil acidity gradient as revealed by metagenomics	10.1111/nph.18897	SRR21640276
PRJNA882411	SRR21640298	5727881400	5.33451	Estonia	57.5943	26.2998	Natural_forest	Effects of nitrogen deposition on carbon and nutrient cycling along a natural soil acidity gradient as revealed by metagenomics	10.1111/nph.18897	SRR21640298
PRJNA882411	SRR21640299	4041398400	3.76385	Estonia	58.3656	26.6268	Natural_forest	Effects of nitrogen deposition on carbon and nutrient cycling along a natural soil acidity gradient as revealed by metagenomics	10.1111/nph.18897	SRR21640299
PRJNA889689	SRR21870198	11977749600	11.1551	Poland	52.237	21.0175	Natural_forest	Potential of Microbial Communities to Perform Dehalogenation Processes in Natural and Anthropogenically Modified Environments—A Metagenomic Study	10.3390/microorganisms11071702	SRR21870198
PRJNA889689	SRR21870199	13981584000	13.0214	Poland	52.237	21.0175	Natural_forest	Potential of Microbial Communities to Perform Dehalogenation Processes in Natural and Anthropogenically Modified Environments—A Metagenomic Study	10.3390/microorganisms11071702	SRR21870199
PRJNA951346	SRR24082308	8792858350	8.18899	China	25.2417	107.975	Planted forest	Dominant influence of plants on soil microbial carbon cycling functions during natural restoration of degraded karst vegetation	10.1016/j.jenvman.2023.118889	SRR24082308
PRJNA951346	SRR24082309	9828190152	9.15322	China	25.2417	107.975	Planted forest	Dominant influence of plants on soil microbial carbon cycling functions during natural restoration of degraded karst vegetation	10.1016/j.jenvman.2023.118889	SRR24082309
PRJNA951346	SRR24082310	8906935226	8.29523	China	25.2417	107.975	Planted forest	Dominant influence of plants on soil microbial carbon cycling functions during natural restoration of degraded karst vegetation	10.1016/j.jenvman.2023.118889	SRR24082310
PRJNA951346	SRR24082311	8817875728	8.21229	China	25.2417	107.975	Planted forest	Dominant influence of plants on soil microbial carbon cycling functions during natural restoration of degraded karst vegetation	10.1016/j.jenvman.2023.118889	SRR24082311
PRJNA951346	SRR24082312	10152170920	9.45495	China	25.2417	107.975	Planted forest	Dominant influence of plants on soil microbial carbon cycling functions during natural restoration of degraded karst vegetation	10.1016/j.jenvman.2023.118889	SRR24082312
PRJNA951346	SRR24082313	9383234224	8.73882	China	25.2417	107.975	Planted forest	Dominant influence of plants on soil microbial carbon cycling functions during natural restoration of degraded karst vegetation	10.1016/j.jenvman.2023.118889	SRR24082313
PRJNA951346	SRR24082314	10783682818	10.0431	China	25.2417	107.975	Planted forest	Dominant influence of plants on soil microbial carbon cycling functions during natural restoration of degraded karst vegetation	10.1016/j.jenvman.2023.118889	SRR24082314
PRJNA951346	SRR24082315	9541385584	8.88611	China	25.2417	107.975	Natural_forest	Dominant influence of plants on soil microbial carbon cycling functions during natural restoration of degraded karst vegetation	10.1016/j.jenvman.2023.118889	SRR24082315
PRJNA951346	SRR24082316	9092197126	8.46777	China	25.2417	107.975	Natural_forest	Dominant influence of plants on soil microbial carbon cycling functions during natural restoration of degraded karst vegetation	10.1016/j.jenvman.2023.118889	SRR24082316
PRJNA951346	SRR24082317	9613196050	8.95299	China	25.2417	107.975	Natural_forest	Dominant influence of plants on soil microbial carbon cycling functions during natural restoration of degraded karst vegetation	10.1016/j.jenvman.2023.118889	SRR24082317
PRJNA951346	SRR24082318	9397227696	8.75185	China	25.2417	107.975	Natural_forest	Dominant influence of plants on soil microbial carbon cycling functions during natural restoration of degraded karst vegetation	10.1016/j.jenvman.2023.118889	SRR24082318
PRJNA951346	SRR24082320	7995056796	7.44598	China	25.2417	107.975	Natural_forest	Dominant influence of plants on soil microbial carbon cycling functions during natural restoration of degraded karst vegetation	10.1016/j.jenvman.2023.118889	SRR24082320
PRJNA951346	SRR24082321	8020079912	7.46928	China	25.2417	107.975	Natural_forest	Dominant influence of plants on soil microbial carbon cycling functions during natural restoration of degraded karst vegetation	10.1016/j.jenvman.2023.118889	SRR24082321
PRJNA951346	SRR24082322	9281533308	8.6441	China	25.2417	107.975	Natural_forest	Dominant influence of plants on soil microbial carbon cycling functions during natural restoration of degraded karst vegetation	10.1016/j.jenvman.2023.118889	SRR24082322
PRJNA951346	SRR24082323	9314952024	8.67523	China	25.2417	107.975	Natural_forest	Dominant influence of plants on soil microbial carbon cycling functions during natural restoration of degraded karst vegetation	10.1016/j.jenvman.2023.118889	SRR24082323
PRJNA951346	SRR24082324	8685063980	8.0886	China	25.2417	107.975	Natural_forest	Dominant influence of plants on soil microbial carbon cycling functions during natural restoration of degraded karst vegetation	10.1016/j.jenvman.2023.118889	SRR24082324
PRJNA951346	SRR24082325	9381671676	8.73736	China	25.2417	107.975	Planted forest	Dominant influence of plants on soil microbial carbon cycling functions during natural restoration of degraded karst vegetation	10.1016/j.jenvman.2023.118889	SRR24082325
PRJNA951346	SRR24082326	8297698848	7.72783	China	25.2417	107.975	Planted forest	Dominant influence of plants on soil microbial carbon cycling functions during natural restoration of degraded karst vegetation	10.1016/j.jenvman.2023.118889	SRR24082326
PRJNA951346	SRR24082327	9893099616	9.21367	China	25.2417	107.975	Planted forest	Dominant influence of plants on soil microbial carbon cycling functions during natural restoration of degraded karst vegetation	10.1016/j.jenvman.2023.118889	SRR24082327
PRJNA951346	SRR24082328	8099132338	7.5429	China	25.2417	107.975	Planted forest	Dominant influence of plants on soil microbial carbon cycling functions during natural restoration of degraded karst vegetation	10.1016/j.jenvman.2023.118889	SRR24082328
PRJNA951346	SRR24082329	7457358178	6.94521	China	25.2417	107.975	Planted forest	Dominant influence of plants on soil microbial carbon cycling functions during natural restoration of degraded karst vegetation	10.1016/j.jenvman.2023.118889	SRR24082329
PRJNA951346	SRR24082330	8202404560	7.63908	China	25.2417	107.975	Planted forest	Dominant influence of plants on soil microbial carbon cycling functions during natural restoration of degraded karst vegetation	10.1016/j.jenvman.2023.118889	SRR24082330
PRJNA951346	SRR24082331	8832200796	8.22563	China	25.2417	107.975	Planted forest	Dominant influence of plants on soil microbial carbon cycling functions during natural restoration of degraded karst vegetation	10.1016/j.jenvman.2023.118889	SRR24082331
PRJNA951346	SRR24082332	8942068396	8.32795	China	25.2417	107.975	Planted forest	Dominant influence of plants on soil microbial carbon cycling functions during natural restoration of degraded karst vegetation	10.1016/j.jenvman.2023.118889	SRR24082332
PRJNA951346	SRR24082333	8349884448	7.77644	China	25.2417	107.975	Planted forest	Dominant influence of plants on soil microbial carbon cycling functions during natural restoration of degraded karst vegetation	10.1016/j.jenvman.2023.118889	SRR24082333
PRJNA951346	SRR24082334	8817895660	8.21231	China	25.2417	107.975	Planted forest	Dominant influence of plants on soil microbial carbon cycling functions during natural restoration of degraded karst vegetation	10.1016/j.jenvman.2023.118889	SRR24082334
PRJNA951346	SRR24082335	9791975822	9.11949	China	25.2417	107.975	Planted forest	Dominant influence of plants on soil microbial carbon cycling functions during natural restoration of degraded karst vegetation	10.1016/j.jenvman.2023.118889	SRR24082335
PRJNA951346	SRR24082336	10117265760	9.42244	China	25.2417	107.975	Planted forest	Dominant influence of plants on soil microbial carbon cycling functions during natural restoration of degraded karst vegetation	10.1016/j.jenvman.2023.118889	SRR24082336
PRJNA951346	SRR24082337	10015867448	9.328	China	25.2417	107.975	Planted forest	Dominant influence of plants on soil microbial carbon cycling functions during natural restoration of degraded karst vegetation	10.1016/j.jenvman.2023.118889	SRR24082337
PRJNA983538	SRR25158177	22816266300	21.2493	China	27.0586	115.037	Natural_forest	A genomic catalogue of soil microbiomes boosts mining of biodiversity and genetic resources	10.1038/s41467-023-43000-z	SRR25158177
PRJNA983538	SRR25158183	26394084260	24.5814	China	32.3183	110.02	Natural_forest	A genomic catalogue of soil microbiomes boosts mining of biodiversity and genetic resources	10.1038/s41467-023-43000-z	SRR25158183
PRJNA983538	SRR25158198	22021241100	20.5089	China	42.4314	128.117	Natural_forest	A genomic catalogue of soil microbiomes boosts mining of biodiversity and genetic resources	10.1038/s41467-023-43000-z	SRR25158198
PRJNA983538	SRR25158204	20601451200	19.1866	China	32.3231	113.624	Natural_forest	A genomic catalogue of soil microbiomes boosts mining of biodiversity and genetic resources	10.1038/s41467-023-43000-z	SRR25158204
PRJNA983538	SRR25158239	31843906200	29.6569	China	51.73	122.06	Natural_forest	A genomic catalogue of soil microbiomes boosts mining of biodiversity and genetic resources	10.1038/s41467-023-43000-z	SRR25158239
PRJNA983538	SRR25158240	27407097300	25.5248	China	51.73	122.05	Natural_forest	A genomic catalogue of soil microbiomes boosts mining of biodiversity and genetic resources	10.1038/s41467-023-43000-z	SRR25158240
PRJNA983538	SRR25158244	34061801100	31.7225	China	51.73	122.02	Natural_forest	A genomic catalogue of soil microbiomes boosts mining of biodiversity and genetic resources	10.1038/s41467-023-43000-z	SRR25158244
PRJNA983538	SRR25158248	24005188890	22.3566	Germany	52.46	13.3	Natural_forest	A genomic catalogue of soil microbiomes boosts mining of biodiversity and genetic resources	10.1038/s41467-023-43000-z	SRR25158248
PRJNA983538	SRR25158289	14685937949	13.6773	China	49.5379	123.205	Natural_forest	A genomic catalogue of soil microbiomes boosts mining of biodiversity and genetic resources	10.1038/s41467-023-43000-z	SRR25158289
PRJNA983538	SRR25158290	17945614656	16.7132	China	49.5379	123.205	Natural_forest	A genomic catalogue of soil microbiomes boosts mining of biodiversity and genetic resources	10.1038/s41467-023-43000-z	SRR25158290
PRJNA983538	SRR25158291	13799412459	12.8517	China	49.5379	123.205	Natural_forest	A genomic catalogue of soil microbiomes boosts mining of biodiversity and genetic resources	10.1038/s41467-023-43000-z	SRR25158291
PRJNA983538	SRR25158292	8081995855	7.52695	China	49.5379	123.205	Natural_forest	A genomic catalogue of soil microbiomes boosts mining of biodiversity and genetic resources	10.1038/s41467-023-43000-z	SRR25158292
PRJNA983538	SRR25158293	9257019314	8.62127	China	49.5379	123.205	Natural_forest	A genomic catalogue of soil microbiomes boosts mining of biodiversity and genetic resources	10.1038/s41467-023-43000-z	SRR25158293
PRJNA983538	SRR25158294	9263506702	8.62731	China	49.5379	123.205	Natural_forest	A genomic catalogue of soil microbiomes boosts mining of biodiversity and genetic resources	10.1038/s41467-023-43000-z	SRR25158294
PRJNA983538	SRR25158301	26217182700	24.4167	China	49.54	123.4	Natural_forest	A genomic catalogue of soil microbiomes boosts mining of biodiversity and genetic resources	10.1038/s41467-023-43000-z	SRR25158301
PRJNA983538	SRR25158302	27337676400	25.4602	China	49.54	123.3	Natural_forest	A genomic catalogue of soil microbiomes boosts mining of biodiversity and genetic resources	10.1038/s41467-023-43000-z	SRR25158302
PRJNA983538	SRR25158303	27981581100	26.0599	China	49.54	123.2	Natural_forest	A genomic catalogue of soil microbiomes boosts mining of biodiversity and genetic resources	10.1038/s41467-023-43000-z	SRR25158303
PRJNA983538	SRR25158379	21953674200	20.446	China	26.9603	100.201	Natural_forest	A genomic catalogue of soil microbiomes boosts mining of biodiversity and genetic resources	10.1038/s41467-023-43000-z	SRR25158379
PRJNA983538	SRR25158401	24526550100	22.8421	China	41.9183	123.601	Natural_forest	A genomic catalogue of soil microbiomes boosts mining of biodiversity and genetic resources	10.1038/s41467-023-43000-z	SRR25158401
PRJNA983538	SRR25158406	23590882500	21.9707	China	41.8472	124.933	Natural_forest	A genomic catalogue of soil microbiomes boosts mining of biodiversity and genetic resources	10.1038/s41467-023-43000-z	SRR25158406
PRJNA983538	SRR25158407	26106457500	24.3135	China	41.1292	124.142	Natural_forest	A genomic catalogue of soil microbiomes boosts mining of biodiversity and genetic resources	10.1038/s41467-023-43000-z	SRR25158407
PRJNA983538	SRR25158461	22579307100	21.0286	China	30.6411	117.501	Natural_forest	A genomic catalogue of soil microbiomes boosts mining of biodiversity and genetic resources	10.1038/s41467-023-43000-z	SRR25158461
PRJNA983538	SRR25158485	26986698300	25.1333	China	39.9383	116.414	Natural_forest	A genomic catalogue of soil microbiomes boosts mining of biodiversity and genetic resources	10.1038/s41467-023-43000-z	SRR25158485
PRJNA983538	SRR25158537	35848505140	33.3865	Belgium	50.86	4.72	Natural_forest	A genomic catalogue of soil microbiomes boosts mining of biodiversity and genetic resources	10.1038/s41467-023-43000-z	SRR25158537
