# Supplementary material for: Multi-scale evidence for declining microbial carbon fixation along forest succession gradients
Source: ISME J. 2025 Aug 24;19(1):wraf191. doi: 10.1093/ismejo/wraf191 (PMC12448444; doi:10.1093/ismejo/wraf191)
Supplement: Supplementary_Table_3_wraf191 [file supplementary_table_3_wraf191.xlsx]

## Sheet: Sheet1
Genome name	Domain	Phylum	Class	Order	Family	Genus	Species	Contamination (%)	Completeness (%)	N50 (KB)	Group
ERR1341755.3.fa	Bacteria	Pseudomonadota	Gammaproteobacteria	Burkholderiales	Burkholderiaceae	Herbaspirillum	Herbaspirillum sp000282135	2.2	97.3	39.153	Planted_forest
ERR1341756.6.fa	Bacteria	Actinomycetota	Actinomycetes	Actinomycetales	Micrococcaceae	Arthrobacter		3.02	93.98	10.007	Planted_forest
ERR1341756.7.fa	Bacteria	Pseudomonadota	Alphaproteobacteria	Caulobacterales	Caulobacteraceae	Asticcacaulis		2	97.2	30.556	Planted_forest
ERR1341757.11.fa	Bacteria	Verrucomicrobiota	Verrucomicrobiae	Chthoniobacterales	Chthoniobacteraceae	SXWH01		1.24	98.29	32.998	Planted_forest
ERR1341757.18.fa	Bacteria	Verrucomicrobiota	Verrucomicrobiae	Opitutales	Opitutaceae	Rariglobus		0	93.84	206.124	Planted_forest
ERR1341757.4.fa	Bacteria	Verrucomicrobiota	Verrucomicrobiae	Opitutales	Opitutaceae	Rariglobus		0	99.32	199.735	Planted_forest
ERR1346801.2.fa	Bacteria	Actinomycetota	Actinomycetes	Actinomycetales	Microbacteriaceae	JAUZGC01		2.8	98.4	32.228	Natural_forest
ERR1346801.4.fa	Bacteria	Verrucomicrobiota	Verrucomicrobiae	Methylacidiphilales	GAS474	GAS474		4.39	97.97	23.974	Natural_forest
ERR1346802.26.fa	Bacteria	Actinomycetota	Actinomycetes	Actinomycetales	Microbacteriaceae	Lacisediminihabitans		2.4	95.66	73.279	Natural_forest
ERR1346802.31.fa	Bacteria	Actinomycetota	Actinomycetes	Actinomycetales	Microbacteriaceae	Lacisediminihabitans		1.01	98.42	192.253	Natural_forest
ERR1346802.33.fa	Bacteria	Actinomycetota	Actinomycetes	Actinomycetales	Microbacteriaceae	Pseudolysinimonas		3.31	95.95	35.92	Natural_forest
ERR1346802.7.fa	Bacteria	Pseudomonadota	Alphaproteobacteria	Caulobacterales	Caulobacteraceae	Palsa-881		1.93	90.04	61.533	Natural_forest
ERR1346802.9.fa	Bacteria	Actinomycetota	Actinomycetes	Mycobacteriales	SCTD01	RYN-111		3.15	92.23	16.965	Natural_forest
ERR1346804.14.fa	Bacteria	Pseudomonadota	Alphaproteobacteria	Acetobacterales	Acetobacteraceae	CAJCIS01		4.48	91.83	15.639	Natural_forest
ERR1346804.25.fa	Bacteria	Verrucomicrobiota	Verrucomicrobiae	Methylacidiphilales	UBA1321	JABDGH01		4.39	94.97	14.141	Natural_forest
ERR1346804.27.fa	Bacteria	Pseudomonadota	Alphaproteobacteria	Rhodospirillales	Magnetospirillaceae	JAJPHO01		4.27	97.62	33.489	Natural_forest
ERR1346806.17.fa	Bacteria	Actinomycetota	Acidimicrobiia	Acidimicrobiales	RAAP-2	Bog-756		1.38	96.36	26.744	Natural_forest
ERR1346806.21.fa	Bacteria	Pseudomonadota	Alphaproteobacteria	Caulobacterales	Caulobacteraceae	BOG-935		3.26	97.29	70.284	Natural_forest
ERR1346806.6.fa	Bacteria	Actinomycetota	Actinomycetes	Actinomycetales	Microbacteriaceae	Leifsonia		1.92	97.66	159.792	Natural_forest
ERR1346807.11.fa	Bacteria	Actinomycetota	Actinomycetes	Actinomycetales	Microbacteriaceae	Galbitalea		3.5	97.37	30.835	Natural_forest
ERR1346807.15.fa	Bacteria	Pseudomonadota	Alphaproteobacteria	Caulobacterales	Caulobacteraceae	Asticcacaulis		1.79	99.68	261.428	Natural_forest
ERR1346808.14.fa	Bacteria	Pseudomonadota	Alphaproteobacteria	Sphingomonadales	Sphingomonadaceae	Sphingomonas_N		0.67	98.7	137.942	Natural_forest
ERR1346808.15.fa	Bacteria	Pseudomonadota	Alphaproteobacteria	Caulobacterales	Caulobacteraceae	Asticcacaulis		2.13	90.29	23.412	Natural_forest
ERR1346808.6.fa	Bacteria	Actinomycetota	Actinomycetes	Actinomycetales	Microbacteriaceae	Diaminobutyricibacter		0.8	99.24	57.326	Natural_forest
ERR1346809.3.fa	Bacteria	Pseudomonadota	Alphaproteobacteria	Caulobacterales	Caulobacteraceae	Asticcacaulis		3.39	99.35	68.145	Natural_forest
ERR1346810.14.fa	Bacteria	Verrucomicrobiota	Verrucomicrobiae	Methylacidiphilales	GAS474	GAS474		3.76	96.96	17.324	Natural_forest
ERR1346810.16.fa	Bacteria	Pseudomonadota	Gammaproteobacteria	Burkholderiales	Burkholderiaceae	Duganella		4.88	93.49	10.899	Natural_forest
ERR1346810.6.fa	Bacteria	Pseudomonadota	Alphaproteobacteria	Caulobacterales	Caulobacteraceae	Asticcacaulis		3.87	95.52	24.429	Natural_forest
ERR1346814.12.fa	Bacteria	Pseudomonadota	Alphaproteobacteria	Caulobacterales	Caulobacteraceae	Asticcacaulis		0.78	98.05	24.875	Natural_forest
ERR1346814.7.fa	Bacteria	Actinomycetota	Actinomycetes	Streptomycetales	Streptomycetaceae	Kitasatospora		1.32	99.47	48.285	Natural_forest
ERR1346815.8.fa	Bacteria	Actinomycetota	Thermoleophilia	Solirubrobacterales	70-9	VAYN01		1.22	95.69	61.002	Natural_forest
ERR1346817.1.fa	Bacteria	Bdellovibrionota	UBA1018	UBA1018	CAIMNF01	CAIMNF01		0	91.02	182.678	Natural_forest
ERR1346817.31.fa	Bacteria	Actinomycetota	Actinomycetes	Actinomycetales	Microbacteriaceae	Lacisediminihabitans	Lacisediminihabitans sp025464815	2.46	90.93	20.625	Natural_forest
ERR1346819.57.fa	Bacteria	Actinomycetota	Acidimicrobiia	Acidimicrobiales	RAAP-2	RAAP-2		4.61	91.23	19.908	Natural_forest
ERR1346819.59.fa	Bacteria	Pseudomonadota	Gammaproteobacteria	Burkholderiales	Burkholderiaceae	LMUX01		4	96.15	96.698	Natural_forest
ERR1346824.17.fa	Bacteria	Actinomycetota	Actinomycetes	Streptomycetales	Streptomycetaceae	Kitasatospora		2.63	98.95	77.915	Natural_forest
ERR1346824.27.fa	Bacteria	Pseudomonadota	Alphaproteobacteria	Caulobacterales	Caulobacteraceae	Asticcacaulis		2.52	99.08	111.145	Natural_forest
ERR1346824.8.fa	Bacteria	Pseudomonadota	Gammaproteobacteria	Burkholderiales	Burkholderiaceae	Duganella		2.17	93.34	45.129	Natural_forest
ERR1346825.12.fa	Bacteria	Pseudomonadota	Gammaproteobacteria	Burkholderiales	Burkholderiaceae	PKWO01		4.6	96.98	24.756	Natural_forest
ERR1346825.5.fa	Bacteria	Pseudomonadota	Gammaproteobacteria	Burkholderiales	Burkholderiaceae	Solimicrobium		0.67	98.99	382.561	Natural_forest
ERR1346825.6.fa	Bacteria	Bacteroidota	Bacteroidia	Cytophagales	Cytophagaceae			1.49	99.35	33.883	Natural_forest
ERR1346832.1.fa	Bacteria	Actinomycetota	Thermoleophilia	Solirubrobacterales	70-9			1.72	95.89	81.426	Natural_forest
ERR1346832.18.fa	Bacteria	Verrucomicrobiota	Verrucomicrobiae	Methylacidiphilales	UBA1321	JABDGH01		1.35	100	46.059	Natural_forest
ERR1346832.5.fa	Bacteria	Pseudomonadota	Gammaproteobacteria	Burkholderiales	Burkholderiaceae	Scleromatobacter		1.58	98.33	72.445	Natural_forest
ERR1346833.15.fa	Bacteria	Bdellovibrionota	UBA1018	UBA1018	UBA1018			1.26	91.12	36.706	Natural_forest
ERR1346833.18.fa	Bacteria	Pseudomonadota	Alphaproteobacteria	Sphingomonadales	Sphingomonadaceae	Novosphingobium		3.97	92.5	22.995	Natural_forest
ERR1346833.20.fa	Bacteria	Actinomycetota	Thermoleophilia	Solirubrobacterales	Solirubrobacteraceae	Palsa-744		3.28	94.81	36.674	Natural_forest
ERR1346833.34.fa	Bacteria	Pseudomonadota	Gammaproteobacteria	Burkholderiales	Burkholderiaceae	Pelomonas		1.87	96.85	162.477	Natural_forest
ERR1346833.36.fa	Bacteria	Actinomycetota	Actinomycetes	Actinomycetales	Micrococcaceae	Arthrobacter		1.98	99.62	48.591	Natural_forest
ERR1346833.37.fa	Bacteria	Armatimonadota	Fimbriimonadia	Fimbriimonadales	Fimbriimonadaceae	Fimbriimonas		2.31	92.18	30.598	Natural_forest
ERR1346833.4.fa	Bacteria	Pseudomonadota	Alphaproteobacteria	Sphingomonadales	Sphingomonadaceae	Sphingomonas_N		4.8	92.87	26.87	Natural_forest
ERR1346833.47.fa	Bacteria	Pseudomonadota	Alphaproteobacteria	Micropepsales	Micropepsaceae	Rhizomicrobium		2.17	99.86	367.195	Natural_forest
ERR1346833.54.fa	Bacteria	Verrucomicrobiota	Verrucomicrobiae	Verrucomicrobiales	Akkermansiaceae	Haloferula		3.18	99.86	368.33	Natural_forest
ERR1346833.71.fa	Bacteria	Verrucomicrobiota	Verrucomicrobiae	Chthoniobacterales	Chthoniobacteraceae			3.72	97.97	39.125	Natural_forest
ERR1346833.72.fa	Bacteria	Bacteroidota	Bacteroidia	Cytophagales	UBA9547			0.6	98.07	27.36	Natural_forest
ERR1346833.8.fa	Bacteria	Pseudomonadota	Alphaproteobacteria	Rhizobiales	Beijerinckiaceae	CALKHP01		3.42	91.55	15.812	Natural_forest
ERR1346835.10.fa	Bacteria	Verrucomicrobiota	Verrucomicrobiae	Opitutales	Opitutaceae	EW11		1.37	100	50.121	Natural_forest
ERR1346837.13.fa	Bacteria	Pseudomonadota	Gammaproteobacteria	Burkholderiales	Burkholderiaceae	Duganella		4.47	95.19	21.065	Natural_forest
ERR1346837.3.fa	Bacteria	Pseudomonadota	Alphaproteobacteria	Rickettsiales	UBA3002	QFOX01		0	96.7	113.208	Natural_forest
ERR1346838.25.fa	Bacteria	Pseudomonadota	Gammaproteobacteria	Burkholderiales	Burkholderiaceae	JAFALK01		2.79	96.84	41.865	Natural_forest
ERR1346838.9.fa	Bacteria	Pseudomonadota	Alphaproteobacteria	Rickettsiales	UBA3002	QFOX01		0	94.51	180.38	Natural_forest
ERR1346839.9.fa	Bacteria	Planctomycetota	J058	J058	JACQDU01	JACQDU01		4.9	90.89	38.506	Natural_forest
ERR1346840.11.fa	Bacteria	Pseudomonadota	Gammaproteobacteria	Burkholderiales	Burkholderiaceae	Cupriavidus	Cupriavidus sp026627925	2.84	96.27	19.696	Natural_forest
ERR1346840.17.fa	Bacteria	Pseudomonadota	Gammaproteobacteria	Burkholderiales	Burkholderiaceae	Collimonas		1	94.41	40.53	Natural_forest
ERR1346849.1.fa	Bacteria	Chlamydiota	Chlamydiia	Chlamydiales	Parachlamydiaceae	JABDBC01		1.58	91.89	23.212	Natural_forest
ERR1346849.5.fa	Bacteria	Pseudomonadota	Gammaproteobacteria	JAURND01	JAURND01			0.44	97.55	42.885	Natural_forest
ERR1346857.8.fa	Bacteria	Myxococcota	Polyangia	Palsa-1104	Palsa-1104			1.94	90.33	13.173	Natural_forest
ERR1346870.1.fa	Bacteria	Pseudomonadota	Alphaproteobacteria	Micropepsales	Micropepsaceae	Rhizomicrobium		2.37	92.54	26.589	Natural_forest
ERR1346870.2.fa	Bacteria	Bacteroidota	Bacteroidia	Chitinophagales	Chitinophagaceae	JABDFW01		2.96	95.73	28.928	Natural_forest
ERR1346876.12.fa	Bacteria	Pseudomonadota	Gammaproteobacteria	Burkholderiales	Burkholderiaceae	Rhodoferax_C		2.16	96.34	63.416	Natural_forest
ERR1346889.2.fa	Bacteria	Actinomycetota	Actinomycetes	Mycobacteriales	Jatrophihabitantaceae	Jatrophihabitans_A		0.93	96.5	129.561	Natural_forest
ERR1346889.5.fa	Bacteria	Pseudomonadota	Alphaproteobacteria	Caulobacterales	Caulobacteraceae	BOG-938		3.97	95.4	55.424	Natural_forest
ERR1346891.5.fa	Bacteria	Actinomycetota	Actinomycetes	Mycobacteriales	Mycobacteriaceae	Nocardia		2.24	98.43	80.723	Natural_forest
ERR1346891.6.fa	Bacteria	Pseudomonadota	Alphaproteobacteria	Sphingomonadales	Sphingomonadaceae	Sphingomonas_I		0	92.92	42.364	Natural_forest
ERR1700677.13.fa	Bacteria	Actinomycetota	Actinomycetes	Mycobacteriales	Mycobacteriaceae	Mycobacterium		3.61	98.22	31.593	Planted_forest
ERR1700677.2.fa	Bacteria	Acidobacteriota	Terriglobia	Acidoferrales	UBA7541	Palsa-295	Palsa-295 sp003156635	2.75	93.16	76.327	Planted_forest
ERR1700680.1.fa	Bacteria	Chloroflexota	Dormibacteria	UBA8260	UBA8260	Palsa-851		0.19	96.3	66.352	Planted_forest
ERR1700681.1.fa	Bacteria	Eremiobacterota	Eremiobacteria	Baltobacterales	Baltobacteraceae	Elarobacter		4.56	96.91	175.554	Planted_forest
ERR1700687.16.fa	Bacteria	Chloroflexota	Dormibacteria	Dormibacterales	Dormibacteraceae	UBA10449		3.09	99.07	97.184	Planted_forest
ERR1700688.10.fa	Bacteria	Eremiobacterota	Eremiobacteria	Baltobacterales	Baltobacteraceae	Zemynaea		4.12	93.7	11.625	Planted_forest
ERR1700688.8.fa	Bacteria	Acidobacteriota	Terriglobia	Terriglobales	SbA1	Sulfotelmatobacter		4.42	91.82	17.089	Planted_forest
ERR1700694.15.fa	Bacteria	Eremiobacterota	Eremiobacteria	Eremiobacterales	Eremiobacteraceae	JALYZS01		0	97.22	585.559	Planted_forest
ERR1700709.1.fa	Bacteria	Actinomycetota	Thermoleophilia	Solirubrobacterales	70-9	VAYN01		2.59	90.66	9.398	Planted_forest
ERR1700722.7.fa	Bacteria	Pseudomonadota	Alphaproteobacteria	Rhizobiales	Beijerinckiaceae	Roseiarcus		4.75	93.03	45.792	Planted_forest
ERR1700725.11.fa	Bacteria	Pseudomonadota	Gammaproteobacteria	Steroidobacterales	Steroidobacteraceae	13-2-20CM-66-19		4.94	95.47	31.353	Planted_forest
ERR1700725.6.fa	Bacteria	Acidobacteriota	Thermoanaerobaculia	Multivoradales	UBA5704			1.78	96.08	17.022	Planted_forest
ERR1700728.16.fa	Bacteria	Actinomycetota	Thermoleophilia	Solirubrobacterales	Solirubrobacteraceae	Palsa-744		1.85	93.62	14.596	Planted_forest
ERR1700728.3.fa	Bacteria	Acidobacteriota	Terriglobia	Acidoferrales	UBA7541	Palsa-295		3.42	93.16	46.525	Planted_forest
ERR1700728.6.fa	Bacteria	Pseudomonadota	Gammaproteobacteria	Steroidobacterales	Steroidobacteraceae	13-2-20CM-66-19		3.85	93.2	80.302	Planted_forest
ERR1700730.16.fa	Bacteria	Myxococcota	Myxococcia	Myxococcales	40CM-4-68-19	40CM-4-68-19		3.55	96.77	37.199	Planted_forest
ERR1700733.27.fa	Bacteria	Actinomycetota	Thermoleophilia	Solirubrobacterales	Solirubrobacteraceae	Palsa-744		2.36	91.6	22.287	Planted_forest
ERR1700733.8.fa	Bacteria	Acidobacteriota	Terriglobia	Terriglobales	SbA1	Sulfotelmatobacter		1.71	95.34	58.038	Planted_forest
ERR1700737.21.fa	Bacteria	Acidobacteriota	Terriglobia	Terriglobales	SbA1	JAIQFF01		1.51	90.46	11.417	Planted_forest
ERR1700738.2.fa	Bacteria	Verrucomicrobiota	Verrucomicrobiae	Chthoniobacterales	UBA10450	JALYUC01		3.06	97.3	23.502	Planted_forest
ERR1700754.7.fa	Bacteria	Acidobacteriota	Blastocatellia	Pyrinomonadales	Pyrinomonadaceae	PSRF01		3.96	94.82	10.257	Planted_forest
ERR1700754.9.fa	Bacteria	Acidobacteriota	Blastocatellia	Pyrinomonadales	Pyrinomonadaceae	PSRF01		3.42	97.38	243.965	Planted_forest
ERR1742254.11.fa	Bacteria	Chloroflexota	Limnocylindria	P2-11E	P2-11E	3-1-20CM-2-70-9		0	97.03	87.439	Planted_forest
ERR1742259.1.fa	Bacteria	Actinomycetota	Actinomycetes	Mycobacteriales	Jatrophihabitantaceae	WQZC01		1.95	91.49	11.394	Planted_forest
ERR1742259.26.fa	Bacteria	Actinomycetota	Thermoleophilia	Gaiellales	Gaiellaceae	3-1-20CM-4-69-9		4.43	90.34	16.784	Planted_forest
ERR1742259.27.fa	Bacteria	Actinomycetota	CALGFH01	CALGFH01	CALGFH01	CALGFH01		1.71	90.5	7.013	Planted_forest
ERR1742259.5.fa	Bacteria	Chloroflexota	Limnocylindria	Limnocylindrales	CSP1-4			1.39	97.69	85.226	Planted_forest
ERR1742260.3.fa	Bacteria	Pseudomonadota	Alphaproteobacteria	Sphingomonadales	Sphingomonadaceae	Allosphingosinicella		0.43	99.57	151.753	Planted_forest
ERR1742260.7.fa	Bacteria	Acidobacteriota	Blastocatellia	Pyrinomonadales	Pyrinomonadaceae	QHXM01		3.92	96.58	43.763	Planted_forest
ERR1742261.16.fa	Bacteria	Actinomycetota	UBA4738	UBA4738	HRBIN12	CALGFI01		4.25	93.21	6.85	Planted_forest
ERR1742261.22.fa	Bacteria	Chloroflexota	Anaerolineae	Aggregatilineales	Phototrophicaceae	CFX2		3.64	93.55	12.507	Planted_forest
ERR2233345.5.fa	Bacteria	Acidobacteriota	Terriglobia	Acidoferrales	UBA7541			2.12	90.38	12.846	Planted_forest
ERR753911.2.fa	Bacteria	Acidobacteriota	Blastocatellia	Pyrinomonadales	Pyrinomonadaceae	PSRF01	PSRF01 sp003488005	4.27	97.44	73.007	Planted_forest
ERR753912.1.fa	Bacteria	Acidobacteriota	Blastocatellia	Pyrinomonadales	Pyrinomonadaceae	UBA11740	UBA11740 sp003487805	3.42	97.44	53.337	Planted_forest
ERR753915.1.fa	Bacteria	Acidobacteriota	Blastocatellia	Pyrinomonadales	Pyrinomonadaceae			1.13	91.57	9.986	Planted_forest
ERR753928.3.fa	Bacteria	Pseudomonadota	Gammaproteobacteria	Pseudomonadales	Pseudomonadaceae	Pseudomonas_E	Pseudomonas_E sp003525045	2.13	96.45	13.668	Planted_forest
SRR11802904.9.fa	Bacteria	Actinomycetota	Thermoleophilia	Solirubrobacterales	70-9	VAYN01		1.72	96.12	156.321	Natural_forest
SRR13249341.15.fa	Bacteria	Deinococcota	Deinococci	Deinococcales	Thermaceae	Thermus	Thermus parvatiensis	1.27	97.25	9.544	Planted_forest
SRR13249341.31.fa	Bacteria	Pseudomonadota	Gammaproteobacteria	Enterobacterales	Shewanellaceae	Shewanella		0.89	91.49	40.697	Planted_forest
SRR13249341.6.fa	Bacteria	Actinomycetota	Thermoleophilia	Solirubrobacterales	70-9	VAYN01		4.96	92.93	18.696	Planted_forest
SRR13249342.6.fa	Bacteria	Bacteroidota	Bacteroidia	Sphingobacteriales	Sphingobacteriaceae	Pedobacter		1.44	96.7	19.231	Planted_forest
SRR16902650.3.fa	Bacteria	Acidobacteriota	Terriglobia	Terriglobales	Gp1-AA117	Angelobacter		4.27	92.25	8.974	Planted_forest
SRR18029984.2.fa	Bacteria	Desulfobacterota_B	Binatia	Binatales	Binataceae	JAFAHS01		2.22	90.34	14.473	Natural_forest
SRR18106139.10.fa	Bacteria	Pseudomonadota	Gammaproteobacteria	Pseudomonadales	Pseudomonadaceae	Pseudomonas_E	Pseudomonas_E oleovorans_B	1.42	95.2	115.588	Natural_forest
SRR18106139.34.fa	Bacteria	Pseudomonadota	Gammaproteobacteria	Pseudomonadales	Pseudomonadaceae	Pseudomonas_F	Pseudomonas_F otitidis	2.99	94.81	112.936	Natural_forest
SRR18106139.4.fa	Bacteria	Pseudomonadota	Gammaproteobacteria	Enterobacterales	Enterobacteriaceae	Atlantibacter	Atlantibacter subterranea	0.47	97.31	209.059	Natural_forest
SRR18106139.5.fa	Bacteria	Pseudomonadota	Alphaproteobacteria	Caulobacterales	Caulobacteraceae	Brevundimonas		1.38	94.34	75.001	Natural_forest
SRR18106141.3.fa	Bacteria	Pseudomonadota	Alphaproteobacteria	Rhizobiales	Rhizobiaceae	Mesorhizobium		3.94	96.43	37.373	Natural_forest
SRR18106141.49.fa	Bacteria	Pseudomonadota	Gammaproteobacteria	Pseudomonadales	Moraxellaceae	Acinetobacter	Acinetobacter baylyi	0.39	97.73	162.265	Natural_forest
SRR18106141.7.fa	Bacteria	Pseudomonadota	Alphaproteobacteria	Rhizobiales	Rhizobiaceae	Ochrobactrum		2.7	97.39	203.374	Natural_forest
SRR18106141.8.fa	Bacteria	Pseudomonadota	Gammaproteobacteria	Burkholderiales	Rhodocyclaceae	Oryzomicrobium	Oryzomicrobium sp021287045	0	94.31	21.523	Natural_forest
SRR18439611.12.fa	Bacteria	Actinomycetota	Actinomycetes	Streptosporangiales				1.27	93.08	45.933	Natural_forest
SRR18458599.10.fa	Bacteria	Actinomycetota	Actinomycetes	JAKEEW01	JAKEEW01	JAKEEW01		1.1	95.61	36.862	Natural_forest
SRR21640265.10.fa	Bacteria	Eremiobacterota	Eremiobacteria	Baltobacterales	Baltobacteraceae	Cybelea	Cybelea septentrionalis	4.07	93.15	9.099	Natural_forest
SRR21870199.11.fa	Bacteria	Acidobacteriota	Thermoanaerobaculia	UBA5066	Gp7-AA6			0.85	98.29	125.497	Natural_forest
SRR21870199.6.fa	Bacteria	Pseudomonadota	Alphaproteobacteria	Micropepsales	Micropepsaceae	Rhizomicrobium		2.17	98.55	45.286	Natural_forest
SRR25158177.12.fa	Bacteria	Chlamydiota	Chlamydiia	Chlamydiales	Rhabdochlamydiaceae	PALSA-1444		0.23	91.32	10.762	Natural_forest
SRR25158177.14.fa	Bacteria	Acidobacteriota	Polarisedimenticolia	Polarisedimenticolales	JAIQFR01			3.42	97.44	255.546	Natural_forest
SRR25158177.16.fa	Bacteria	Chloroflexota	Dormibacteria	Dormibacterales	Dormibacteraceae	CF-161		2.31	91.2	13.077	Natural_forest
SRR25158204.11.fa	Bacteria	Pseudomonadota	Alphaproteobacteria	Micropepsales	Micropepsaceae	Rhizomicrobium		1.75	98.12	313.981	Natural_forest
SRR25158204.20.fa	Bacteria	Actinomycetota	Actinomycetes	Streptosporangiales	Streptosporangiaceae	Chersky-822		2.85	92.51	21.13	Natural_forest
SRR25158204.25.fa	Bacteria	Actinomycetota	Thermoleophilia	Solirubrobacterales	Solirubrobacteraceae	Palsa-465		2.85	93.59	23.251	Natural_forest
SRR25158204.7.fa	Bacteria	Pseudomonadota	Gammaproteobacteria	Steroidobacterales	Steroidobacteraceae	13-2-20CM-66-19		3.83	91.15	22.772	Natural_forest
SRR25158248.13.fa	Bacteria	Pseudomonadota	Gammaproteobacteria	Pseudomonadales	Cellvibrionaceae	CAMCXE01		0.08	97.78	72.987	Natural_forest
SRR25158290.5.fa	Bacteria	Acidobacteriota	Blastocatellia	Pyrinomonadales	Pyrinomonadaceae	PSRF01		3.42	97.38	68.067	Natural_forest
SRR25158301.26.fa	Bacteria	Actinomycetota	Thermoleophilia	Solirubrobacterales	Thermoleophilaceae	JACVRW01		3.88	94.48	13.176	Natural_forest
SRR25158301.5.fa	Bacteria	Actinomycetota	Thermoleophilia	Solirubrobacterales	70-9	VAYN01		0.93	93.94	28.137	Natural_forest
SRR25158301.7.fa	Bacteria	Bacillota	Bacilli	Thermoactinomycetales	DSM-44946	Planifilum	Planifilum sp021793745	2.08	98.46	43.045	Natural_forest
SRR25158303.18.fa	Bacteria	Actinomycetota	UBA4738	UBA4738	HRBIN12	AC-69		3.42	91.03	8.107	Natural_forest
SRR25158407.2.fa	Bacteria	Acidobacteriota	Thermoanaerobaculia	Multivoradales	UBA5704	UBA5704		3.9	95.96	44.705	Natural_forest
SRR25158461.21.fa	Bacteria	Pseudomonadota	Alphaproteobacteria	Rhizobiales	Methyloligellaceae	Methyloceanibacter		4.53	91.92	9.058	Natural_forest
SRR25158537.15.fa	Bacteria	Pseudomonadota	Alphaproteobacteria	Sphingomonadales	Sphingomonadaceae	Allosphingosinicella		0.43	99.13	70.185	Natural_forest
SRR26903180.17.fa	Bacteria	Cyanobacteriota	Cyanobacteriia	Cyanobacteriales	Xenococcaceae	Waterburya		1.54	94.53	7.638	Natural_forest
SRR26903180.20.fa	Bacteria	Bacteroidota	Bacteroidia	Flavobacteriales	Crocinitomicaceae			1.12	98.38	20.863	Natural_forest
SRR26903180.6.fa	Bacteria	Gemmatimonadota	Gemmatimonadetes	Palauibacterales	Palauibacteraceae			3.3	97.8	49.71	Natural_forest
SRR3974375.11.fa	Bacteria	Desulfobacterota	Desulfuromonadia	Geobacterales	Pseudopelobacteraceae	Oryzomonas		3.87	91.08	23.97	Natural_forest
SRR4289289.6.fa	Bacteria	Bacillota	Bacilli	Lactobacillales	Streptococcaceae	Lactococcus_A	Lactococcus_A carnosus	3.18	94.17	7.694	Natural_forest
SRR5215469.13.fa	Bacteria	Acidobacteriota	Terriglobia	Terriglobales	Koribacteraceae	Bog-257		0.85	91.9	16.182	Natural_forest
SRR5215469.29.fa	Bacteria	Actinomycetota	Actinomycetes	Mycobacteriales	Jatrophihabitantaceae	WQZC01		4.4	90.7	12.063	Natural_forest
SRR5215469.42.fa	Bacteria	Nitrospirota	Nitrospiria	Nitrospirales	Nitrospiraceae			2.78	92.01	11.91	Natural_forest
SRR5915997.1.fa	Bacteria	Actinomycetota	Actinomycetes	Mycobacteriales	Micromonosporaceae	Stackebrandtia		1.08	96.15	24.057	Natural_forest
SRR5918960.4.fa	Bacteria	Actinomycetota	Actinomycetes	Mycobacteriales	Jatrophihabitantaceae	Jatrophihabitans		3.05	93.93	31.003	Natural_forest
SRR5918986.7.fa	Bacteria	Acidobacteriota	Terriglobia	Terriglobales	Acidobacteriaceae	Occallatibacter		2.64	90.69	16.999	Natural_forest
SRR5918999.23.fa	Bacteria	Actinomycetota	Actinomycetes	Streptosporangiales	Streptosporangiaceae	CALAED01	CALAED01 sp937891035	4.32	95.45	15.051	Natural_forest
SRR5919033.6.fa	Bacteria	Actinomycetota	Actinomycetes	Streptosporangiales	Streptosporangiaceae	Bog-532		4.61	94.37	6.332	Natural_forest
SRR5919055.6.fa	Bacteria	Verrucomicrobiota	Verrucomicrobiae	Chthoniobacterales	UBA10450	Udaeobacter		4.71	90.2	5.476	Natural_forest
SRR5919166.8.fa	Bacteria	Pseudomonadota	Alphaproteobacteria	Acetobacterales	Acetobacteraceae	Acidocella		3.27	95.04	13.445	Natural_forest
SRR6181342.45.fa	Bacteria	Pseudomonadota	Alphaproteobacteria	Rhizobiales	Xanthobacteraceae	BOG-931		3.85	92.99	26.373	Natural_forest
SRR6201993.1.fa	Bacteria	Bacteroidota	Bacteroidia	B-17B0	B-17BO	PALSA-968		4.21	97.86	17.776	Planted_forest
SRR6201994.7.fa	Bacteria	Actinomycetota	Thermoleophilia	Solirubrobacterales	Solirubrobacteraceae	Palsa-744		4.34	91.82	8.371	Planted_forest
SRR6202051.1.fa	Bacteria	Eremiobacterota	Eremiobacteria	Baltobacterales	Baltobacteraceae	Zemynaea	Zemynaea palustris	2.06	93.98	9.57	Planted_forest
SRR6202142.3.fa	Bacteria	Acidobacteriota	Terriglobia	Bryobacterales	Bryobacteraceae			4.26	92.81	9.594	Planted_forest
SRR6202162.1.fa	Bacteria	Acidobacteriota	Thermoanaerobaculia	UBA5066	Gp7-AA6	Gp7-AA6		1.76	96.15	19.961	Planted_forest
SRR6202162.12.fa	Bacteria	Actinomycetota	Actinomycetes	Mycobacteriales	Mycobacteriaceae	Mycobacterium		1.58	92.94	9.485	Planted_forest
SRR6202162.13.fa	Bacteria	Nitrospirota	Nitrospiria	JACQBW01	JACQBW01			3.64	90.23	11.828	Planted_forest
SRR6202162.2.fa	Bacteria	Eremiobacterota	Eremiobacteria	Baltobacterales	Baltobacteraceae	Zemynaea		2.78	94.91	13.872	Planted_forest
SRR6202162.6.fa	Bacteria	Verrucomicrobiota	Verrucomicrobiae	Chthoniobacterales	UBA10450	AV40		4.85	97.3	77.028	Planted_forest
SRR6202165.1.fa	Bacteria	Chloroflexota	Dormibacteria	Dormibacterales	Dormibacteraceae	40CM-4-65-16		1.85	92.9	35.276	Planted_forest
SRR6202165.14.fa	Bacteria	Pseudomonadota	Gammaproteobacteria	Burkholderiales	SG8-39	SCGC-AG-212-J23		2.77	97.68	53.606	Planted_forest
SRR6202165.20.fa	Bacteria	Gemmatimonadota	Gemmatimonadetes	Gemmatimonadales	GWC2-71-9			1.1	92.31	65.556	Planted_forest
SRR6202521.13.fa	Bacteria	Acidobacteriota	Thermoanaerobaculia	Multivoradales	UBA5704	UBA5704		3.42	92.02	27.023	Planted_forest
SRR6202521.14.fa	Bacteria	Acidobacteriota	Terriglobia	Terriglobales	SbA1	JABDBE01		4.54	95.51	48.202	Planted_forest
SRR6202521.5.fa	Bacteria	Eremiobacterota	Eremiobacteria	Eremiobacterales	Eremiobacteraceae			0	97.53	213.106	Planted_forest
SRR7094832.30.fa	Bacteria	Pseudomonadota	Alphaproteobacteria	Acetobacterales	Acetobacteraceae	JAMXLO01		3.54	94.2	17.719	Planted_forest
SRR7094832.40.fa	Bacteria	Acidobacteriota	Terriglobia	Terriglobales	Acidobacteriaceae	Granulicella		4.48	99.14	125.249	Planted_forest
SRR7095402.21.fa	Bacteria	Eremiobacterota	Eremiobacteria	Baltobacterales	Baltobacteraceae	Cybelea		1.85	98.15	31.769	Planted_forest
SRR7095402.22.fa	Bacteria	Pseudomonadota	Alphaproteobacteria	ATCC43930	Stellaceae	AP-15		2.7	92.96	17.423	Planted_forest
SRR7095402.31.fa	Bacteria	Bacteroidota	Bacteroidia	Cytophagales	Cytophagaceae	Cytophaga		1.39	95.24	8.804	Planted_forest
SRR7095402.39.fa	Bacteria	Pseudomonadota	Alphaproteobacteria	Reyranellales	Reyranellaceae	Reyranella	Reyranella sp013290035	4.08	93.44	13.882	Planted_forest
SRR7100789.19.fa	Bacteria	Bacteroidota	Bacteroidia	Palsa-965	Palsa-965	Palsa-965		0.24	98.1	43.857	Planted_forest
SRR7100789.22.fa	Bacteria	Acidobacteriota	Terriglobia	Terriglobales	Gp1-AA112	Gp1-AA112		2.56	97.86	130.912	Planted_forest
SRR7100789.59.fa	Bacteria	Bacteroidota	Bacteroidia	Chitinophagales	Chitinophagaceae	Ferruginibacter		0.27	98.77	179.891	Planted_forest
SRR7100789.9.fa	Bacteria	Pseudomonadota	Gammaproteobacteria	Steroidobacterales	Steroidobacteraceae	13-2-20CM-66-19		3.44	91.55	14.415	Planted_forest
SRR7467816.12.fa	Bacteria	Pseudomonadota	Alphaproteobacteria	Micropepsales	Micropepsaceae	Rhizomicrobium		1.3	98.99	70.175	Natural_forest
SRR7467816.14.fa	Bacteria	Pseudomonadota	Gammaproteobacteria	Burkholderiales	Burkholderiaceae	Ramlibacter		2.79	94.36	9.811	Natural_forest
SRR7468331.10.fa	Bacteria	Acidobacteriota	Terriglobia	Terriglobales	Acidobacteriaceae	Occallatibacter		2.44	97.99	31.547	Natural_forest
SRR7468331.14.fa	Bacteria	Bacillota_A	Clostridia	Lachnospirales	Lachnospiraceae	Mobilitalea		4.33	91.5	36.599	Natural_forest
SRR7468331.5.fa	Bacteria	Bacillota_A	Clostridia	Acetivibrionales	DTU013	JAEYOM01		1.4	91.72	28.727	Natural_forest
SRR7468582.5.fa	Bacteria	Bacteroidota	Bacteroidia	Bacteroidales	Paludibacteraceae	Paludibacter		1.34	99.46	40.241	Natural_forest
SRR7468592.10.fa	Bacteria	Acidobacteriota	Terriglobia	Terriglobales	Acidobacteriaceae	Occallatibacter		2	100	165.477	Natural_forest
SRR7468592.8.fa	Bacteria	Desulfobacterota	Desulfuromonadia	Geobacterales	Pseudopelobacteraceae	Oryzomonas		1.29	93.55	110.57	Natural_forest
SRR7469209.5.fa	Bacteria	Bacteroidota	Bacteroidia	Chitinophagales	Chitinophagaceae			1.48	99.51	25.151	Natural_forest
SRR7471159.4.fa	Bacteria	Bacteroidota	Bacteroidia	Palsa-948	Palsa-948	Palsa-948		1.09	91.39	7.166	Natural_forest
SRR7471159.7.fa	Bacteria	Pseudomonadota	Alphaproteobacteria	Rhizobiales	Xanthobacteraceae	Pseudolabrys		3.17	90.11	12.571	Natural_forest
SRR7471161.8.fa	Bacteria	Actinomycetota	Acidimicrobiia	Acidimicrobiales	RAAP-2	Bog-473		3.26	94.02	10.776	Natural_forest
SRR7471161.9.fa	Bacteria	Pseudomonadota	Alphaproteobacteria	Micropepsales	Micropepsaceae	Rhizomicrobium		4.13	92.02	11.885	Natural_forest
SRR7472063.2.fa	Bacteria	Verrucomicrobiota	Verrucomicrobiae	Chthoniobacterales	JAFAMB01	JAFAMB01		4.13	95.61	8.726	Natural_forest
SRR7686989.7.fa	Bacteria	Acidobacteriota	Terriglobia	Acidoferrales	UBA7541	Acidoferrum		2.71	94.66	40.543	Planted_forest
SRR7686999.18.fa	Bacteria	Pseudomonadota	Alphaproteobacteria	Micropepsales	Micropepsaceae	CAIYRG01		2.26	93.03	12.224	Planted_forest
SRR7687000.20.fa	Bacteria	Pseudomonadota	Gammaproteobacteria	Burkholderiales	SG8-39	SCGC-AG-212-J23		4.78	94.92	16.148	Planted_forest
SRR7687000.3.fa	Bacteria	Gemmatimonadota	Gemmatimonadetes	Gemmatimonadales	GWC2-71-9	AG41		3.3	98.9	80.793	Planted_forest
SRR7687005.3.fa	Bacteria	Chloroflexota	Limnocylindria	Limnocylindrales	CSP1-4	CF-46		4.25	91.67	8.352	Planted_forest
SRR7687006.15.fa	Bacteria	Myxococcota	Polyangia	Fen-1088	Fen-1088			4.54	93.2	8.089	Planted_forest
SRR7687006.8.fa	Bacteria	Acidobacteriota	Terriglobia	Bryobacterales	Bryobacteraceae	QHXW01		3.34	94.52	11.677	Planted_forest
SRR7687071.1.fa	Bacteria	Bacteroidota	Bacteroidia	Flavobacteriales	Crocinitomicaceae	Fluviicola		0.27	98.92	59.877	Planted_forest
SRR7687072.1.fa	Bacteria	Acidobacteriota	Blastocatellia	Pyrinomonadales	Pyrinomonadaceae	PSRF01		2.94	97.38	38.474	Planted_forest
SRR7687072.4.fa	Bacteria	Actinomycetota	Thermoleophilia	Gaiellales	Gaiellaceae			3.74	90.72	7.509	Planted_forest
SRR7687074.2.fa	Bacteria	Acidobacteriota	Thermoanaerobaculia	Gp7-AA8	Gp7-AA8	JADGNZ01		3.7	99.15	31.822	Planted_forest
SRR8437982.7.fa	Bacteria	Pseudomonadota	Gammaproteobacteria	Burkholderiales	SG8-39	SCGC-AG-212-J23		3.78	92.93	31.053	Planted_forest
SRR8500458.2.fa	Bacteria	Pseudomonadota	Alphaproteobacteria	ATCC43930	Stellaceae	AP-15		1.39	100	105.171	Natural_forest
SRR8500477.4.fa	Bacteria	Bacillota	Bacilli	Lactobacillales	Enterococcaceae	Enterococcus_B	Enterococcus_B faecium	0.19	98.69	33.036	Natural_forest
SRR8500485.10.fa	Bacteria	Acidobacteriota	Terriglobia	Terriglobales	Gp1-AA112	Gp1-AA112		3.85	94.87	9.372	Natural_forest
SRR8558718.30.fa	Bacteria	Pseudomonadota	Alphaproteobacteria	Micropepsales	Micropepsaceae	Rhizomicrobium		2.55	94.57	17.783	Planted_forest
SRR8558719.29.fa	Bacteria	Acidobacteriota	Terriglobia	Acidoferrales	UBA7541	Acidoferrum		3.81	90.6	59.526	Planted_forest
SRR8558719.37.fa	Bacteria	Actinomycetota	Acidimicrobiia	Acidimicrobiales	RAAP-2	Bog-473		4.08	95.04	17.889	Planted_forest
SRR8558720.28.fa	Bacteria	Actinomycetota	JAICYB01	JAICYB01	JAICYB01	JAICYB01		3.09	98.43	23.633	Planted_forest
SRR8861599.12.fa	Bacteria	Actinomycetota	Acidimicrobiia	Acidimicrobiales	UBA8190			1.28	99.57	67.484	Planted_forest
SRR8861599.3.fa	Bacteria	Acidobacteriota	Terriglobia	Terriglobales	SbA1	PALSA-188		3.47	94.33	61.481	Planted_forest
SRR8861599.32.fa	Bacteria	Chloroflexota	Dormibacteria	UBA8260	UBA8260			0.57	96.3	96.21	Planted_forest
SRR8861599.33.fa	Bacteria	Pseudomonadota	Alphaproteobacteria	Micropepsales	Micropepsaceae	CAIYRG01		2.33	95.22	80.668	Planted_forest
SRR8861599.34.fa	Bacteria	Eremiobacterota	Eremiobacteria	Baltobacterales	Baltobacteraceae	Zemynaea		1.85	98.61	145.282	Planted_forest
SRR8861599.38.fa	Bacteria	Gemmatimonadota	Gemmatimonadetes	Gemmatimonadales	GWC2-71-9	AG25		2.2	95.6	55.264	Planted_forest
SRR8861599.47.fa	Bacteria	Actinomycetota	Thermoleophilia	Solirubrobacterales	Solirubrobacteraceae			0.85	91.13	12.429	Planted_forest
SRR8861599.54.fa	Bacteria	Actinomycetota	Acidimicrobiia	Acidimicrobiales	UBA8190	UBA8190		2.94	96.54	17.04	Planted_forest
SRR8861599.58.fa	Bacteria	Actinomycetota	Acidimicrobiia	Acidimicrobiales	UBA8190	Bog-564		1.28	98.29	231.545	Planted_forest
SRR8861599.6.fa	Bacteria	Acidobacteriota	Thermoanaerobaculia	Multivoradales	UBA5704	UBA5704		3.09	95.44	85.369	Planted_forest
SRR9040101.29.fa	Bacteria	Pseudomonadota	Alphaproteobacteria	Rhodospirillales	Magnetospirillaceae	JAJZGK01		1	97.01	36.519	Natural_forest
SRR9043697.20.fa	Bacteria	Acidobacteriota	Polarisedimenticolia	Polarisedimenticolales	JAIQFR01			3.59	93.09	37.917	Natural_forest
SRR9043697.27.fa	Bacteria	Actinomycetota	Acidimicrobiia	Acidimicrobiales	RAAP-2	Palsa-459		2.14	93.76	19.431	Natural_forest
SRR9044090.15.fa	Bacteria	Verrucomicrobiota	Verrucomicrobiae	Chthoniobacterales	UBA10450	AV40		2.03	95.27	43.094	Natural_forest
SRR9648402.30.fa	Bacteria	Pseudomonadota	Alphaproteobacteria	UBA9219	UBA9219			1.32	93.67	20.937	Planted_forest
SRR9648402.44.fa	Bacteria	Acidobacteriota	Polarisedimenticolia	Gp22-AA2	Gp22-AA2	QHXZ01		4.27	90.17	11.251	Planted_forest
SRR9648435.14.fa	Bacteria	Pseudomonadota	Gammaproteobacteria	Burkholderiales	Burkholderiaceae	VBCK01		0.93	95.67	17.211	Planted_forest
SRR9648435.39.fa	Bacteria	Pseudomonadota	Gammaproteobacteria	Burkholderiales	Casimicrobiaceae	PALSA-1003		4.46	91.82	9.32	Planted_forest
SRR9648435.41.fa	Bacteria	Pseudomonadota	Gammaproteobacteria	Burkholderiales	Burkholderiaceae	VBCK01		0.71	94.42	18.277	Planted_forest
SRR9648435.44.fa	Bacteria	Actinomycetota	Acidimicrobiia	Acidimicrobiales	Palsa-688			3.85	93.87	19.767	Planted_forest
SRR9648435.45.fa	Bacteria	Myxococcota	Myxococcia	Myxococcales	40CM-4-68-19	40CM-4-68-19		1.84	91.94	13.33	Planted_forest
SRR9648435.67.fa	Bacteria	Actinomycetota	JAICYB01	JAICYB01	JAICYB01	JAICYB01		4.18	94.35	7.249	Planted_forest
SRR9648435.74.fa	Bacteria	Gemmatimonadota	Gemmatimonadetes	Gemmatimonadales	GWC2-71-9	AG41		1.1	91.21	8.281	Planted_forest
SRR9648435.82.fa	Bacteria	Actinomycetota	Acidimicrobiia	Acidimicrobiales	UBA8190	UBA8190		1.28	91.45	59.921	Planted_forest
SRR9648435.9.fa	Bacteria	Chloroflexota	Dormibacteria	UBA8260	UBA8260	CF-96		3.4	93.57	15.075	Planted_forest
SRR18458599.8.fa	Archaea	Thermoproteota	Nitrososphaeria	Nitrososphaerales	Nitrososphaeraceae	Nitrososphaera	Nitrososphaera sp946480575	1.94	92.72	25.522	Natural_forest
SRR25158461.19.fa	Archaea	Thermoproteota	Nitrososphaeria	Nitrososphaerales	Nitrososphaeraceae	TA-21		1.86	98.06	12.064	Natural_forest
SRR25158461.7.fa	Archaea	Thermoproteota	Nitrososphaeria	Nitrososphaerales	Nitrososphaeraceae	TH5896	TH5896 sp029237515	0.97	97.09	21.33	Natural_forest
SRR5915997.9.fa	Archaea	Thermoproteota	Nitrososphaeria	Nitrososphaerales	Nitrososphaeraceae			1.94	99.03	31.454	Natural_forest
SRR5918921.3.fa	Archaea	Thermoproteota	Nitrososphaeria	Nitrososphaerales	Nitrososphaeraceae	JAJNBK01		2.91	97.09	22.121	Natural_forest
SRR5918999.5.fa	Archaea	Thermoproteota	Nitrososphaeria	Nitrososphaerales	Nitrososphaeraceae	TH1177		4.44	90.29	4.069	Natural_forest
SRR8558721.6.fa	Archaea	Thermoproteota	Nitrososphaeria	Nitrososphaerales	Nitrososphaeraceae	TA-21		0.97	98.24	11.797	Planted_forest
SRR8861599.16.fa	Archaea	Thermoproteota	Bathyarchaeia	40CM-2-53-6	40CM-2-53-6	40CM-2-53-6		0.93	93.46	65.908	Planted_forest
