# Supplementary material for: Multi-scale evidence for declining microbial carbon fixation along forest succession gradients
Source: ISME J. 2025 Aug 24;19(1):wraf191. doi: 10.1093/ismejo/wraf191 (PMC12448444; doi:10.1093/ismejo/wraf191)
Supplement: Supplementary_Table_4_wraf191 [file supplementary_table_4_wraf191.xlsx]

## Sheet: Sheet1
						Genome name	Group	K00024	K00025	K00026	K00028	K00029	K00031	K00134	K00150	K00169	K00170	K00171	K00172	K00174	K00175	K00176	K00177	K00196	K00198	K00233	K00239	K00240	K00241	K00242	K00244	K00245	K00247	K00297	K00615	K00625	K00626	K00814	K00855	K00925	K00927	K01006	K01007	K01100	K01491	K01500	K01595	K01601	K01602
						ERR1346801.2.fa	Natural_forest	0	0	0	0	31	92	255	4	0	0	0	6	6	37	0	1	0	0	0	45	36	38	0	0	0	0	150	91	6	954	0	3	105	2	72	34	0	70	20	82	4	0
						ERR1346801.4.fa	Natural_forest	0	0	0	0	121	68	163	5	0	1	0	0	5	29	1	0	0	0	0	22	48	40	0	0	1	0	154	113	32	887	0	10	55	13	69	40	0	69	16	58	9	1
						ERR1346802.26.fa	Natural_forest	0	0	0	0	9	126	239	8	0	0	0	3	10	29	0	0	0	0	0	71	40	45	1	0	1	0	156	93	1	1207	0	0	111	0	56	50	0	60	27	184	8	0
						ERR1346802.31.fa	Natural_forest	0	0	0	0	12	45	140	9	0	0	0	1	4	34	2	0	0	0	0	58	25	65	0	0	1	0	128	65	2	701	0	2	93	3	43	38	0	34	17	97	2	0
						ERR1346802.33.fa	Natural_forest	0	0	0	0	38	200	304	6	0	0	0	5	19	45	0	0	0	0	0	82	47	71	1	0	1	0	185	122	5	1228	0	0	134	1	83	51	0	83	21	137	6	0
						ERR1346802.7.fa	Natural_forest	0	0	0	0	476	204	167	10	0	0	0	3	1	25	1	0	0	0	0	35	68	21	1	0	6	0	259	168	84	2164	0	16	95	22	118	55	0	171	13	103	10	2
						ERR1346802.9.fa	Natural_forest	0	0	0	0	70	192	616	5	0	0	0	15	27	72	1	0	1	0	0	236	99	54	1	0	0	0	212	513	16	1854	0	323	104	13	164	61	0	149	52	302	13	1
						ERR1346804.14.fa	Natural_forest	0	0	0	0	384	123	72	7	0	0	0	1	2	13	2	0	2	0	0	24	36	22	0	1	4	0	187	100	45	954	3	9	83	28	78	47	0	112	2	115	3	3
						ERR1346804.25.fa	Natural_forest	0	0	0	0	122	72	99	5	0	0	0	2	6	18	3	0	0	2	1	19	13	20	0	0	1	0	134	67	22	535	0	6	33	21	41	29	0	75	2	74	7	2
						ERR1346804.27.fa	Natural_forest	0	0	0	0	741	230	189	4	0	0	0	1	5	30	1	1	0	0	1	35	78	46	1	0	4	0	368	508	97	1972	0	287	119	51	164	68	0	224	12	134	16	1
						ERR1346806.17.fa	Natural_forest	0	0	0	0	37	56	279	4	0	0	0	5	13	28	1	0	0	0	0	88	46	26	0	0	1	0	74	94	11	634	0	3	45	4	76	34	0	62	16	120	2	2
						ERR1346806.21.fa	Natural_forest	0	0	0	0	542	199	142	4	0	0	0	3	3	28	2	1	0	2	0	21	72	71	0	0	4	0	253	176	86	1629	0	21	117	29	105	51	0	176	15	97	13	3
						ERR1346806.6.fa	Natural_forest	0	0	0	0	10	90	348	8	0	0	0	8	9	48	0	0	0	0	0	82	59	63	0	0	0	0	189	129	4	1228	0	0	119	1	101	51	0	89	33	167	10	0
						ERR1346807.11.fa	Natural_forest	0	0	0	0	70	204	396	8	0	0	0	8	18	51	3	0	0	0	0	98	62	78	1	0	0	0	269	159	13	1249	1	7	143	2	103	64	0	102	36	195	14	1
						ERR1346807.15.fa	Natural_forest	0	0	0	0	395	107	46	0	0	0	0	0	2	11	1	0	0	0	0	12	30	15	0	0	3	0	105	117	49	998	0	6	55	7	61	19	0	101	1	57	0	0
						ERR1346808.14.fa	Natural_forest	0	0	0	0	505	179	122	1	0	0	0	2	4	35	0	1	0	0	0	49	97	32	2	0	4	0	306	588	62	1551	0	426	111	18	117	42	0	198	2	186	8	0
						ERR1346808.15.fa	Natural_forest	0	0	0	0	246	68	31	2	0	0	0	1	0	6	0	0	0	0	0	11	19	25	0	0	0	0	93	70	23	322	0	6	30	2	37	13	0	66	4	39	0	0
						ERR1346808.6.fa	Natural_forest	0	0	0	0	4	45	279	5	0	0	0	3	8	35	0	0	0	0	0	74	47	55	0	0	0	0	178	94	1	1031	0	1	99	0	59	47	0	59	24	110	9	0
						ERR1346809.3.fa	Natural_forest	0	0	0	0	450	110	37	1	0	0	0	1	0	7	0	0	0	0	0	9	42	15	0	0	2	0	129	115	37	711	0	14	36	4	83	19	0	97	0	45	1	0
						ERR1346810.14.fa	Natural_forest	0	0	0	0	142	94	235	12	1	2	0	4	10	29	2	0	2	0	0	14	41	40	1	0	2	0	218	121	19	1049	2	9	61	23	83	42	0	79	12	93	12	2
						ERR1346810.16.fa	Natural_forest	0	0	0	0	525	336	295	5	0	1	0	5	2	39	2	0	1	0	3	27	28	67	1	0	5	0	1002	549	111	3428	8	456	200	63	66	156	0	228	6	249	34	3
						ERR1346810.6.fa	Natural_forest	0	0	0	0	526	128	49	2	0	1	0	1	5	16	0	1	0	1	0	15	40	16	1	0	7	0	152	127	74	1195	0	18	57	12	84	25	0	115	0	66	2	0
						ERR1346814.12.fa	Natural_forest	0	0	0	0	442	114	58	2	0	1	0	0	1	13	0	2	0	0	0	6	40	39	0	0	5	0	146	132	70	993	0	10	60	9	90	22	0	89	2	58	1	1
						ERR1346814.7.fa	Natural_forest	0	0	0	0	97	249	1211	11	0	2	0	25	21	69	3	3	0	0	0	290	171	52	0	0	0	0	385	631	32	2553	0	345	159	10	311	80	0	231	100	346	16	0
						ERR1346815.8.fa	Natural_forest	0	0	0	0	142	172	310	8	0	0	0	4	10	52	2	1	3	0	0	222	65	51	0	0	0	0	207	207	40	1028	0	3	90	4	111	57	0	117	24	167	9	0
						ERR1346817.1.fa	Natural_forest	0	0	0	0	68	26	18	2	0	0	0	0	2	3	0	0	0	0	0	9	6	12	0	0	1	0	31	26	8	159	2	3	10	3	8	13	0	20	1	30	0	0
						ERR1346817.31.fa	Natural_forest	0	0	0	0	42	112	216	8	0	0	0	5	10	45	0	0	0	0	1	76	33	69	0	0	0	0	174	92	5	1110	0	0	129	2	67	48	1	72	22	193	10	0
						ERR1346819.57.fa	Natural_forest	0	0	0	0	41	48	125	2	0	0	0	6	7	24	0	0	1	0	0	43	23	21	0	0	0	0	69	58	4	336	0	1	45	3	43	18	0	42	12	63	4	0
						ERR1346819.59.fa	Natural_forest	0	0	0	0	224	159	123	2	0	0	0	1	1	16	0	1	0	0	0	6	5	303	0	1	1	0	677	427	64	2240	0	382	115	21	16	71	0	107	2	135	15	1
						ERR1346824.17.fa	Natural_forest	0	0	0	0	107	190	1059	9	0	2	0	17	15	58	2	2	0	0	0	279	146	48	1	0	0	0	372	581	33	2471	0	343	136	10	268	88	0	215	96	390	12	0
						ERR1346824.27.fa	Natural_forest	0	0	0	0	426	104	44	2	0	0	0	0	2	14	1	0	0	0	0	14	41	12	0	0	4	0	127	129	53	985	0	6	41	6	69	23	0	101	0	51	3	0
						ERR1346824.8.fa	Natural_forest	0	0	0	0	448	337	215	3	0	0	0	2	3	35	1	0	1	1	2	27	23	184	0	0	0	0	939	468	108	3474	0	397	175	83	48	125	0	196	1	228	31	2
						ERR1346825.12.fa	Natural_forest	0	0	0	0	183	125	86	4	0	0	0	0	0	8	0	0	0	0	1	13	9	13	2	0	1	0	320	280	50	1071	0	227	68	25	26	43	1	80	1	84	9	1
						ERR1346825.5.fa	Natural_forest	0	0	0	0	43	30	15	0	0	0	0	0	0	0	0	0	0	0	0	0	1	7	0	0	0	0	39	38	16	501	0	20	9	7	7	6	0	12	0	39	5	0
						ERR1346825.6.fa	Natural_forest	0	0	0	0	14	15	18	0	0	0	0	0	0	2	0	2	0	0	0	4	11	4	1	0	0	0	5	8	1	29	0	0	1	3	2	2	0	3	2	4	0	0
						ERR1346832.1.fa	Natural_forest	0	0	0	0	107	203	243	4	1	0	0	7	8	48	1	0	1	1	0	246	53	42	1	0	1	0	144	158	23	768	0	2	79	5	92	51	0	95	22	209	7	0
						ERR1346832.18.fa	Natural_forest	0	0	0	0	78	89	157	10	0	2	0	2	2	16	0	0	1	0	0	18	26	32	0	0	1	0	124	88	10	491	1	11	61	8	53	27	0	58	9	62	9	2
						ERR1346832.5.fa	Natural_forest	0	0	0	0	574	339	383	5	0	0	0	5	4	55	0	0	0	1	1	25	40	267	2	0	3	0	1050	582	128	3927	6	408	238	105	101	156	0	263	17	252	47	4
						ERR1346833.15.fa	Natural_forest	0	0	0	0	105	49	112	1	0	0	0	2	5	21	2	1	0	0	0	25	34	25	0	0	1	0	141	303	16	420	0	236	54	26	46	35	0	52	3	60	5	0
						ERR1346833.18.fa	Natural_forest	0	0	0	0	523	169	87	2	1	0	0	1	1	20	4	1	0	2	0	41	83	44	1	0	4	0	205	125	64	1265	0	8	91	10	103	49	0	163	2	128	4	0
						ERR1346833.20.fa	Natural_forest	0	0	0	0	103	114	146	2	0	0	0	3	10	27	0	2	0	0	0	135	34	38	0	0	1	0	155	144	18	647	0	3	74	9	58	33	0	58	14	130	5	0
						ERR1346833.34.fa	Natural_forest	0	0	0	0	494	334	303	0	0	0	0	1	3	44	2	0	1	0	2	11	19	200	1	0	2	0	818	540	111	3272	0	413	184	120	84	140	0	221	13	162	41	0
						ERR1346833.36.fa	Natural_forest	0	0	0	0	54	115	312	10	0	1	0	4	4	20	2	0	0	0	0	56	55	62	1	0	0	0	187	164	6	1337	0	5	215	3	71	118	0	100	53	133	10	0
						ERR1346833.37.fa	Natural_forest	0	0	0	0	23	21	26	0	0	1	0	1	3	15	1	0	0	0	0	6	7	9	0	0	1	0	27	20	5	133	5	3	20	3	9	12	0	22	1	14	1	1
						ERR1346833.4.fa	Natural_forest	0	0	0	0	439	225	183	5	0	0	0	2	5	36	1	2	0	1	0	58	86	38	0	0	1	0	247	496	62	1539	0	334	118	16	112	43	0	186	7	135	13	2
						ERR1346833.47.fa	Natural_forest	0	0	0	0	476	142	79	3	0	0	0	2	1	18	0	0	0	0	0	19	49	14	0	0	8	0	167	153	64	1591	0	5	83	17	97	35	0	156	2	75	6	0
						ERR1346833.54.fa	Natural_forest	0	0	0	0	194	98	164	4	0	1	0	2	12	40	3	0	2	0	1	28	47	29	2	0	2	1	236	165	17	1132	3	62	79	18	59	57	0	112	14	81	11	2
						ERR1346833.71.fa	Natural_forest	0	0	0	0	57	30	27	3	0	0	0	1	0	3	0	0	0	0	1	2	7	8	0	0	0	0	70	21	11	157	0	2	12	5	9	16	0	23	0	17	2	0
						ERR1346833.72.fa	Natural_forest	0	0	0	0	9	5	11	0	0	0	0	0	0	0	0	2	0	0	0	0	3	2	0	0	0	0	5	4	2	23	0	2	7	7	4	2	1	3	0	3	1	0
						ERR1346833.8.fa	Natural_forest	0	0	0	0	873	235	203	3	0	0	0	2	11	28	0	0	0	2	0	31	82	36	0	0	10	0	298	269	115	1834	0	23	146	24	157	37	0	262	10	101	11	0
						ERR1346835.10.fa	Natural_forest	0	0	0	0	26	23	25	1	0	0	0	0	6	8	0	0	0	0	0	3	5	10	0	0	0	0	26	96	4	145	1	67	14	2	8	9	0	14	1	10	5	1
						ERR1346837.13.fa	Natural_forest	0	0	0	0	578	356	286	1	0	0	0	2	7	38	2	0	2	0	2	16	23	267	3	0	3	0	1140	567	138	3817	7	469	212	85	77	160	0	264	5	305	39	6
						ERR1346837.3.fa	Natural_forest	0	0	0	0	287	106	77	7	0	0	0	0	3	9	0	0	0	0	0	18	25	13	0	0	1	0	151	86	35	602	0	9	43	18	61	35	0	96	4	54	9	2
						ERR1346838.25.fa	Natural_forest	0	0	0	0	504	308	243	0	0	0	0	0	0	44	0	2	1	0	1	17	28	235	0	0	0	0	829	391	110	3233	0	290	193	137	60	121	0	222	3	187	42	1
						ERR1346838.9.fa	Natural_forest	0	0	0	0	118	50	33	2	0	0	0	0	2	5	0	1	0	0	0	6	17	19	0	0	1	0	88	74	20	274	0	7	29	3	26	15	0	56	1	35	1	0
						ERR1346839.9.fa	Natural_forest	0	0	0	0	82	90	217	7	0	1	0	7	16	42	5	0	2	4	0	87	45	45	0	0	0	0	174	122	15	749	0	7	58	5	70	44	0	76	18	68	8	0
						ERR1346840.11.fa	Natural_forest	0	0	0	0	815	504	342	4	0	2	0	2	9	36	1	1	1	0	2	88	47	364	4	0	5	0	1430	665	191	4839	0	523	287	104	87	225	0	323	3	307	52	5
						ERR1346840.17.fa	Natural_forest	0	0	0	0	211	153	112	7	0	1	0	1	2	11	2	1	0	0	0	5	18	246	1	0	2	1	468	525	56	1545	3	455	77	17	27	59	0	95	1	114	8	3
						ERR1346849.1.fa	Natural_forest	0	0	0	0	1	0	1	0	0	0	0	0	0	0	0	0	0	0	0	0	0	0	0	0	0	0	0	0	1	3	0	0	0	0	0	0	0	0	0	0	0	0
						ERR1346849.5.fa	Natural_forest	0	0	0	0	4	8	8	0	0	0	0	0	0	0	0	0	1	0	0	0	1	2	1	1	0	1	6	7	1	38	0	1	7	3	0	3	0	6	0	9	2	0
						ERR1346857.8.fa	Natural_forest	0	0	0	0	245	126	216	20	0	0	0	9	20	50	2	0	0	1	0	271	47	48	3	0	3	0	264	402	52	1158	2	219	113	16	88	57	0	145	11	110	24	1
						ERR1346870.1.fa	Natural_forest	0	0	0	0	691	199	104	9	0	0	0	1	2	21	2	0	0	0	0	26	64	23	0	0	10	0	278	242	88	1682	0	21	112	20	146	52	0	211	4	112	9	0
						ERR1346870.2.fa	Natural_forest	0	0	0	0	8	6	15	0	0	0	0	0	7	0	0	0	0	0	0	2	1	1	0	0	0	0	2	13	0	17	0	0	0	8	0	8	0	7	0	2	0	0
						ERR1346876.12.fa	Natural_forest	0	0	0	0	328	269	163	4	0	0	0	2	3	22	1	0	0	0	0	15	8	161	2	1	2	0	360	288	49	1675	8	252	91	95	56	79	0	106	5	108	15	2
						ERR1346889.2.fa	Natural_forest	0	0	0	0	51	142	374	8	0	0	0	8	18	50	1	2	0	0	0	75	67	41	0	0	0	0	169	129	10	1327	0	3	102	4	129	43	0	115	37	146	10	1
						ERR1346889.5.fa	Natural_forest	0	0	0	0	432	126	74	3	0	0	0	0	3	19	2	0	5	0	0	19	38	7	1	0	5	0	173	135	58	1232	0	6	64	19	77	30	0	115	5	62	2	0
						ERR1346891.5.fa	Natural_forest	0	0	0	0	47	433	396	3	0	0	0	4	19	95	0	0	1	0	0	162	74	52	0	0	0	0	190	302	4	2281	0	140	154	2	96	72	0	120	37	248	38	1
						ERR1346891.6.fa	Natural_forest	0	0	0	0	562	180	133	4	0	0	0	1	2	28	1	1	1	1	0	55	91	46	0	0	4	0	344	555	59	1553	0	382	107	17	122	58	0	210	8	151	10	0
						SRR11802904.9.fa	Natural_forest	0	0	0	0	96	139	273	7	0	0	0	7	6	31	0	1	0	0	0	235	43	20	0	0	1	0	185	139	18	722	0	5	55	5	92	47	0	77	27	176	3	2
						SRR18029984.2.fa	Natural_forest	0	0	0	0	36	24	30	1	0	0	0	0	1	4	0	1	0	1	0	49	5	5	0	0	0	0	26	27	7	127	0	4	10	3	5	9	0	15	1	17	5	0
						SRR18106139.10.fa	Natural_forest	0	0	0	0	394	139	181	0	0	1	0	1	0	12	1	0	1	0	0	8	19	259	20	2	3	0	376	439	34	1715	0	281	75	19	37	81	0	178	6	178	10	1
						SRR18106139.34.fa	Natural_forest	0	0	0	0	563	197	279	4	0	2	0	2	7	13	3	0	2	0	0	22	32	358	21	2	8	1	505	910	49	2227	1	726	114	19	61	134	0	261	13	252	15	4
						SRR18106139.4.fa	Natural_forest	0	0	0	0	34	74	107	0	0	0	0	0	0	1	0	0	0	0	0	1	0	186	0	15	0	14	66	451	0	842	0	349	14	7	0	34	0	71	0	281	0	0
						SRR18106139.5.fa	Natural_forest	0	0	0	0	511	182	130	2	0	0	0	1	4	23	4	0	0	0	0	15	26	145	0	1	7	0	284	164	90	1894	0	9	84	34	70	38	0	131	8	87	11	0
						SRR18106141.3.fa	Natural_forest	0	0	0	0	1188	299	137	2	0	0	0	1	6	21	1	2	1	0	0	18	56	22	2	0	8	0	286	258	120	1929	0	16	106	25	153	31	0	203	9	80	4	1
						SRR18106141.49.fa	Natural_forest	0	0	0	0	9	37	26	0	0	0	0	1	0	1	0	0	0	0	2	0	0	49	0	5	0	3	24	103	2	142	0	50	20	14	7	26	0	40	0	389	1	0
						SRR18106141.7.fa	Natural_forest	0	0	0	0	622	89	36	2	0	0	0	0	2	6	1	0	0	0	0	7	16	38	0	0	2	0	138	235	37	654	0	96	47	6	114	12	0	65	0	28	0	1
						SRR18106141.8.fa	Natural_forest	0	0	0	0	426	237	174	2	0	0	0	0	4	32	0	0	0	0	0	28	19	241	1	0	2	0	610	305	69	3050	0	246	141	63	69	133	0	176	2	184	29	1
						SRR18439611.12.fa	Natural_forest	0	0	0	0	40	146	407	2	0	0	1	19	16	52	1	0	0	0	0	198	78	48	0	0	0	0	162	167	6	977	0	4	92	5	126	56	0	93	41	192	9	0
						SRR18458599.10.fa	Natural_forest	0	0	0	0	46	129	361	4	0	0	0	6	15	44	0	0	0	0	0	172	55	22	0	0	0	0	167	131	4	1175	0	3	59	6	116	38	1	87	37	141	9	0
						SRR18458599.8.fa	Natural_forest	0	0	0	0	2	1	1	0	0	1	0	0	0	0	1	0	0	0	0	2	0	1	0	0	0	0	0	2	2	45	0	1	0	0	0	0	0	0	0	1	0	0
						SRR21640265.10.fa	Natural_forest	0	0	0	0	33	10	39	0	0	0	0	1	5	6	3	0	0	0	0	21	11	2	0	0	1	0	32	29	3	135	0	6	17	7	13	16	0	23	5	15	3	0
						SRR21870199.11.fa	Natural_forest	0	0	0	0	51	58	43	1	1	1	0	1	4	5	0	0	0	1	0	50	9	12	0	0	0	0	38	44	8	176	0	3	17	1	17	6	0	17	8	22	3	0
						SRR21870199.6.fa	Natural_forest	0	0	0	0	416	114	90	5	0	0	0	4	2	18	0	1	1	1	1	24	49	38	1	0	5	0	192	131	43	707	0	16	86	11	94	29	1	121	7	87	2	1
						SRR25158177.12.fa	Natural_forest	0	0	0	0	1	1	1	0	0	0	0	0	0	0	0	0	0	0	0	0	0	0	0	0	0	0	2	1	0	0	0	1	0	0	0	0	0	1	0	1	0	0
						SRR25158177.14.fa	Natural_forest	0	0	0	0	106	89	176	6	0	2	0	6	17	29	7	3	1	5	0	138	41	28	1	0	1	0	145	126	38	733	0	7	61	15	67	36	0	94	14	60	11	0
						SRR25158177.16.fa	Natural_forest	0	0	0	0	49	56	147	2	0	1	0	6	6	22	1	0	0	0	0	137	32	12	0	0	2	0	93	66	15	638	1	4	33	6	40	26	0	42	10	54	9	0
						SRR25158204.11.fa	Natural_forest	0	0	0	0	340	112	43	2	0	0	0	1	4	8	2	0	0	0	0	10	36	14	2	0	3	0	123	145	41	707	0	47	48	9	73	25	0	117	1	69	1	0
						SRR25158204.20.fa	Natural_forest	0	0	0	0	99	190	356	7	0	0	0	6	23	50	14	2	2	2	0	135	76	43	0	0	0	0	150	400	12	1030	0	265	136	8	136	48	0	116	43	131	7	1
						SRR25158204.25.fa	Natural_forest	0	0	0	0	168	239	348	33	0	4	0	8	15	59	3	2	1	1	0	206	61	50	0	0	2	0	291	229	29	1325	1	12	117	15	119	75	0	127	32	129	9	2
						SRR25158204.7.fa	Natural_forest	0	0	0	0	222	86	120	6	0	1	0	3	2	21	3	1	0	0	2	16	26	59	3	0	3	0	254	98	39	874	0	24	79	25	29	47	0	103	9	80	16	1
						SRR25158248.13.fa	Natural_forest	0	0	0	0	17	25	18	3	0	0	0	0	0	0	0	0	0	0	0	1	1	3	0	0	1	0	19	17	1	99	1	10	11	1	0	7	0	13	0	30	2	0
						SRR25158290.5.fa	Natural_forest	0	0	0	0	1	1	6	0	0	0	0	0	0	1	0	0	0	0	0	9	0	3	0	0	0	0	6	4	1	32	0	1	1	0	0	1	1	2	0	2	2	0
						SRR25158301.26.fa	Natural_forest	0	0	0	0	122	109	326	15	2	1	0	10	8	42	1	1	0	1	0	136	55	35	0	0	1	0	160	185	23	991	0	13	71	9	109	62	0	99	19	120	8	1
						SRR25158301.5.fa	Natural_forest	0	0	0	0	129	200	308	5	1	0	0	6	10	52	2	1	3	1	0	146	57	37	0	0	1	0	172	173	35	892	0	6	85	9	102	47	0	101	31	175	9	0
						SRR25158301.7.fa	Natural_forest	0	0	0	0	75	34	34	3	1	0	0	4	9	7	5	0	4	1	0	8	9	18	0	0	0	0	48	30	9	251	1	8	30	10	22	23	0	36	2	50	4	0
						SRR25158303.18.fa	Natural_forest	0	0	0	0	28	31	116	3	0	2	0	1	3	13	2	3	2	0	0	72	22	15	0	0	1	0	73	44	6	258	2	3	28	1	39	24	0	35	10	91	1	0
						SRR25158407.2.fa	Natural_forest	0	0	0	0	238	102	244	17	1	0	0	8	26	42	4	2	8	0	2	166	53	44	0	0	2	0	203	143	46	886	2	13	96	18	97	61	0	128	14	79	15	0
						SRR25158461.19.fa	Natural_forest	0	0	0	0	0	0	0	0	0	0	0	0	0	0	0	0	0	0	0	1	2	0	0	0	0	0	0	0	0	2	0	0	0	0	0	0	0	0	0	0	0	0
						SRR25158461.21.fa	Natural_forest	0	0	0	0	500	123	106	1	0	0	0	3	6	17	1	0	0	0	1	32	41	17	0	0	3	0	190	182	64	928	0	26	79	20	110	38	0	165	10	76	3	0
						SRR25158461.7.fa	Natural_forest	0	0	0	0	0	1	0	0	0	0	0	0	0	0	0	0	0	0	0	0	0	0	0	0	0	0	0	0	0	5	0	0	0	0	0	0	0	0	0	0	0	0
						SRR25158537.15.fa	Natural_forest	0	0	0	0	625	233	203	1	0	0	0	2	8	38	2	0	1	1	0	103	103	42	2	0	3	0	264	204	60	1542	0	14	95	13	157	54	0	203	16	170	5	0
						SRR26903180.17.fa	Natural_forest	0	0	0	0	1	14	15	21	0	0	0	0	1	0	0	0	0	0	0	8	5	5	0	0	0	0	6	54	0	33	0	19	4	11	1	28	1	13	0	8	8	5
						SRR26903180.20.fa	Natural_forest	0	0	0	0	27	18	84	0	0	0	0	0	0	1	0	0	0	0	0	0	6	14	0	0	0	0	13	35	2	79	1	1	12	35	9	7	1	20	1	12	0	0
						SRR26903180.6.fa	Natural_forest	0	0	0	0	115	54	128	10	0	2	0	5	13	28	4	0	0	1	0	85	35	88	0	0	0	0	160	106	21	563	0	4	53	10	55	25	0	44	12	82	3	0
						SRR3974375.11.fa	Natural_forest	0	0	0	0	181	77	212	2	0	0	0	5	17	20	8	3	8	2	1	150	38	68	0	0	1	0	235	292	46	691	0	182	69	14	73	55	0	108	15	90	6	1
						SRR4289289.6.fa	Natural_forest	0	0	0	0	6	4	19	0	0	0	0	1	0	0	2	1	0	0	0	0	0	1	0	0	1	0	8	128	16	206	0	3	216	76	6	8	0	31	1	1	0	0
						SRR5215469.13.fa	Natural_forest	0	0	0	0	45	40	61	8	0	0	0	2	3	5	5	1	0	0	0	11	9	10	0	0	3	0	42	48	12	249	1	22	23	14	15	12	0	38	1	42	2	0
						SRR5215469.29.fa	Natural_forest	0	0	0	0	142	257	522	6	0	0	0	13	18	73	4	4	0	0	0	205	86	59	0	0	1	0	279	214	22	1829	0	10	141	7	164	73	1	144	44	211	14	0
						SRR5215469.42.fa	Natural_forest	0	0	0	0	7	2	3	0	0	0	0	0	0	1	0	0	0	1	0	5	1	0	0	0	0	1	7	7	2	28	0	0	2	3	4	0	0	2	0	1	0	0
						SRR5915997.1.fa	Natural_forest	0	0	0	0	83	192	579	11	0	0	0	10	24	85	1	2	0	0	0	304	110	58	0	0	0	0	250	413	22	1885	1	188	161	9	190	70	0	148	62	349	9	0
						SRR5915997.9.fa	Natural_forest	0	0	0	0	0	2	1	0	0	1	0	0	0	0	0	0	0	2	0	2	0	0	0	0	0	0	0	2	0	1	0	0	0	1	0	0	0	0	0	1	0	0
						SRR5918921.3.fa	Natural_forest	0	0	0	0	0	1	1	0	0	0	0	2	0	0	1	0	0	0	0	0	0	0	0	0	0	0	0	0	1	8	0	0	0	1	0	0	0	0	0	0	0	0
						SRR5918960.4.fa	Natural_forest	0	0	0	0	178	291	805	13	3	2	0	20	32	103	15	6	1	2	0	137	105	74	1	0	3	0	399	318	39	2432	1	13	182	7	217	112	0	233	73	350	24	0
						SRR5918986.7.fa	Natural_forest	0	0	0	0	113	86	189	7	0	0	0	3	3	22	3	0	0	0	0	29	44	31	0	0	0	0	143	413	23	955	1	292	70	12	62	40	0	100	12	63	9	0
						SRR5918999.23.fa	Natural_forest	0	0	0	0	73	193	656	4	1	1	0	12	26	88	2	1	1	2	0	237	111	52	0	0	2	0	212	546	10	1749	0	301	134	3	187	68	0	164	63	314	9	1
						SRR5918999.5.fa	Natural_forest	0	0	0	0	0	0	3	0	0	0	0	0	0	0	0	0	0	0	0	11	0	0	0	0	0	0	1	1	0	9	0	0	0	0	0	1	0	3	0	0	0	0
						SRR5919033.6.fa	Natural_forest	0	0	0	0	99	281	666	6	0	1	0	13	21	77	3	1	0	0	0	224	102	71	1	0	0	0	278	503	14	1972	0	276	158	8	199	94	0	171	73	300	11	1
						SRR5919055.6.fa	Natural_forest	0	0	0	0	16	3	6	0	0	0	0	0	1	0	0	0	0	0	0	0	2	2	0	0	0	0	2	5	6	22	0	0	3	3	6	0	0	4	1	2	0	0
						SRR5919166.8.fa	Natural_forest	0	0	0	0	436	134	91	2	0	0	0	1	4	15	4	2	2	0	0	14	44	32	0	0	2	0	245	138	52	1110	0	18	83	17	78	54	0	161	2	87	11	0
						SRR6181342.45.fa	Natural_forest	0	0	0	0	441	202	85	9	0	2	0	2	3	21	0	0	0	0	0	20	44	21	0	0	16	0	219	289	71	799	0	154	101	13	104	33	0	140	3	88	6	0
						SRR7467816.12.fa	Natural_forest	23	0	0	0	387	83	30	2	1	0	0	0	1	7	2	0	0	0	0	10	28	18	0	0	3	0	119	110	47	797	0	10	53	21	76	20	0	107	0	77	1	0
						SRR7467816.14.fa	Natural_forest	58	1	3	0	666	338	316	1	0	0	1	2	4	53	1	0	1	0	2	31	36	272	0	0	4	0	797	493	128	3804	1	318	199	125	107	161	0	264	4	205	50	2
						SRR7468331.10.fa	Natural_forest	26	0	0	2	103	114	116	5	0	0	0	4	5	19	4	0	2	1	0	20	28	22	1	0	1	0	75	315	14	549	1	244	47	12	52	34	0	68	9	47	1	0
						SRR7468331.14.fa	Natural_forest	1	0	0	0	0	4	10	0	1	0	0	0	4	1	1	1	0	0	0	1	0	2	0	0	0	0	3	22	10	63	0	1	6	0	16	3	0	3	1	2	0	0
						SRR7468331.5.fa	Natural_forest	1	0	0	0	2	0	3	1	0	0	0	0	1	0	2	0	0	1	0	0	0	0	0	0	0	0	3	12	2	6	0	1	2	0	1	1	1	2	0	2	0	0
						SRR7468582.5.fa	Natural_forest	10	2	0	0	20	16	28	0	0	0	0	0	4	2	0	12	0	0	0	3	4	7	0	1	0	1	11	79	21	49	0	51	3	16	28	5	0	19	4	28	0	0
						SRR7468592.10.fa	Natural_forest	35	0	1	0	91	76	159	8	0	0	0	3	4	18	1	0	0	3	0	21	26	20	0	0	1	0	95	256	15	855	3	165	55	7	60	32	0	88	18	70	7	0
						SRR7468592.8.fa	Natural_forest	23	0	0	3	218	82	123	10	0	1	0	5	17	13	16	7	10	4	0	125	19	51	0	0	0	0	192	290	62	652	0	196	79	21	56	62	0	88	10	76	7	2
						SRR7469209.5.fa	Natural_forest	6	0	0	1	15	15	24	0	0	0	0	0	3	1	0	2	0	0	0	3	3	11	0	0	0	0	6	18	1	40	0	0	18	0	1	14	0	11	2	1	0	0
						SRR7471159.4.fa	Natural_forest	5	0	0	0	13	10	40	1	0	0	0	1	0	3	1	5	1	0	0	3	7	9	0	0	0	0	13	8	5	44	0	1	8	12	9	9	0	5	0	11	0	0
						SRR7471159.7.fa	Natural_forest	72	0	1	1	579	169	147	5	0	0	0	3	3	26	2	0	0	1	1	21	67	33	2	0	11	0	237	283	75	1028	2	125	97	25	123	52	0	167	14	99	4	0
						SRR7471161.8.fa	Natural_forest	55	0	0	0	81	86	312	12	0	2	0	9	16	42	0	0	1	1	0	132	45	39	1	0	0	0	132	131	16	719	1	7	66	2	95	43	0	76	14	161	7	2
						SRR7471161.9.fa	Natural_forest	23	0	0	0	278	79	54	4	0	0	0	0	1	11	0	2	1	2	0	10	27	20	0	0	2	0	112	86	34	490	1	4	51	16	60	26	0	80	0	78	4	1
						SRR7472063.2.fa	Natural_forest	6	2	0	0	40	15	38	8	0	2	0	1	5	8	0	0	0	0	0	9	7	3	1	0	1	0	57	23	7	154	0	4	19	3	10	13	0	18	3	13	4	0
						SRR8500458.2.fa	Natural_forest	46	0	0	0	423	136	129	11	1	1	0	3	10	38	3	0	1	0	0	30	47	26	1	0	5	0	199	353	64	1027	0	233	86	12	103	28	0	157	11	92	10	1
						SRR8500477.4.fa	Natural_forest	1	0	0	0	0	1	19	0	0	0	0	3	0	0	0	1	2	0	0	2	2	11	0	0	0	0	7	91	12	158	0	0	83	20	20	0	0	20	5	1	0	0
						SRR8500485.10.fa	Natural_forest	2	0	0	0	23	13	10	2	0	0	0	0	1	2	0	0	0	0	0	16	6	19	0	0	1	0	17	10	2	67	0	3	2	5	6	4	0	8	1	11	2	0
						SRR9040101.29.fa	Natural_forest	66	2	5	1	577	189	201	2	0	0	0	6	12	18	6	3	2	1	0	37	66	81	1	1	9	1	317	305	84	2059	0	133	127	38	134	73	0	183	20	151	18	1
						SRR9043697.20.fa	Natural_forest	29	0	4	1	130	55	226	10	2	2	0	5	13	29	5	3	0	0	0	149	42	23	0	0	4	0	140	122	24	623	1	3	57	13	77	42	0	74	15	57	8	0
						SRR9043697.27.fa	Natural_forest	38	0	0	0	28	55	247	9	0	2	0	11	9	39	1	0	1	1	0	70	36	24	0	0	0	0	83	106	7	481	0	3	39	0	62	34	0	53	15	181	4	1
						SRR9044090.15.fa	Natural_forest	0	0	0	0	16	12	9	4	0	0	0	0	0	3	0	0	0	0	0	0	2	4	0	0	0	0	31	15	5	46	0	1	7	3	1	1	0	6	0	3	0	0
						ERR1341755.3.fa	Planted_forest	0	0	0	0	332	279	195	1	0	0	0	2	1	24	1	1	0	0	1	12	23	305	1	0	1	0	770	510	75	3314	0	444	138	47	39	81	0	149	7	171	26	4
						ERR1341756.6.fa	Planted_forest	0	0	0	0	42	148	388	18	0	1	0	3	11	37	1	0	2	0	0	62	58	99	1	0	1	0	288	179	4	1682	1	3	242	1	100	128	0	137	60	142	13	2
						ERR1341756.7.fa	Planted_forest	0	0	0	0	468	157	68	2	0	1	0	2	2	16	0	0	1	0	0	14	53	125	0	0	4	1	167	147	58	1167	0	13	65	12	77	23	0	126	3	77	2	1
						ERR1341757.11.fa	Planted_forest	0	0	0	0	68	32	53	6	0	0	0	5	7	18	0	0	2	2	0	13	15	31	0	0	0	0	91	51	15	400	2	7	45	16	27	29	0	46	4	30	11	1
						ERR1341757.18.fa	Planted_forest	0	0	0	0	62	45	146	4	0	0	0	1	5	17	0	0	0	0	1	19	23	27	0	0	1	0	119	320	7	558	1	248	36	4	45	45	0	48	15	29	5	1
						ERR1341757.4.fa	Planted_forest	0	0	0	0	56	41	148	4	0	0	0	2	6	13	0	0	0	0	2	16	23	60	0	0	1	0	122	148	17	439	1	77	34	17	37	29	0	53	7	41	4	1
						ERR1700677.13.fa	Planted_forest	0	0	0	0	41	1494	261	4	0	0	0	8	29	115	4	0	1	0	0	279	39	50	1	0	0	0	170	141	6	2357	0	3	169	6	76	61	1	114	36	220	17	0
						ERR1700677.2.fa	Planted_forest	0	0	0	0	61	63	27	5	0	0	0	1	1	7	1	0	0	1	0	12	5	6	0	0	1	0	63	27	4	171	0	1	13	5	10	6	0	25	1	25	0	0
						ERR1700680.1.fa	Planted_forest	0	0	0	0	80	45	146	2	0	2	0	9	8	25	0	0	1	0	0	205	31	39	0	0	0	0	137	93	14	505	1	5	45	7	58	36	0	63	19	53	11	0
						ERR1700681.1.fa	Planted_forest	0	0	0	0	130	65	121	7	0	1	0	4	5	27	1	0	1	0	0	88	24	29	1	0	3	0	133	90	25	524	2	2	51	8	56	37	0	66	10	91	4	0
						ERR1700687.16.fa	Planted_forest	0	0	0	0	36	110	128	0	0	0	0	2	3	20	0	0	0	0	0	72	27	18	0	0	0	0	98	57	9	318	0	1	25	1	38	22	0	22	10	49	0	0
						ERR1700688.10.fa	Planted_forest	0	0	0	0	80	32	31	14	0	0	0	3	2	12	1	0	0	0	0	113	9	19	0	0	1	0	91	46	8	317	0	2	35	3	30	22	0	29	2	43	2	0
						ERR1700688.8.fa	Planted_forest	0	0	0	0	33	22	17	4	0	0	0	1	0	6	3	1	2	0	0	7	6	7	0	0	0	0	38	29	6	175	0	5	11	0	10	8	0	15	1	17	1	0
						ERR1700694.15.fa	Planted_forest	0	0	0	0	42	50	8	0	0	0	0	0	1	4	1	0	1	0	0	17	7	6	1	0	0	0	35	22	7	185	0	3	22	3	14	12	0	18	1	14	6	0
						ERR1700709.1.fa	Planted_forest	0	0	0	0	166	205	358	8	0	1	0	7	13	53	2	1	2	0	0	298	77	64	2	0	0	0	256	227	42	1175	1	9	105	7	106	75	0	124	31	228	9	2
						ERR1700722.7.fa	Planted_forest	0	0	0	0	597	155	63	1	0	1	0	0	2	15	1	1	0	1	0	22	42	12	0	0	7	0	228	270	73	1080	0	130	99	24	99	30	0	164	5	93	6	0
						ERR1700725.11.fa	Planted_forest	0	0	0	0	242	96	74	3	0	0	0	2	3	7	1	1	1	0	1	15	23	29	1	0	1	1	160	71	30	880	3	21	56	13	40	59	0	89	1	61	8	1
						ERR1700725.6.fa	Planted_forest	0	0	0	0	215	117	268	9	1	1	0	5	17	37	3	3	2	1	0	144	60	59	1	0	1	0	192	152	26	998	4	10	63	14	93	44	0	116	20	75	10	0
						ERR1700728.16.fa	Planted_forest	0	0	0	0	111	58	136	3	0	1	0	3	7	28	5	1	2	0	0	185	29	31	1	0	0	0	148	141	19	585	0	9	54	7	59	46	0	62	10	120	4	1
						ERR1700728.3.fa	Planted_forest	0	0	0	0	11	14	15	1	0	0	0	1	1	3	2	1	0	1	0	9	7	7	0	0	1	0	33	18	4	89	0	3	9	1	5	5	0	16	0	13	1	0
						ERR1700728.6.fa	Planted_forest	0	0	0	0	204	79	153	5	0	0	0	0	3	16	3	0	1	0	0	20	32	27	2	0	1	0	214	85	30	1037	0	18	68	7	56	60	0	77	7	100	10	1
						ERR1700730.16.fa	Planted_forest	0	0	0	0	255	114	159	7	0	0	0	7	17	33	3	4	2	0	1	112	46	37	2	0	4	0	239	126	57	1032	1	18	70	23	79	75	0	113	9	90	8	0
						ERR1700733.27.fa	Planted_forest	0	0	0	0	107	96	143	2	0	0	0	2	6	23	0	1	1	0	0	119	34	28	2	0	1	0	110	136	15	604	1	7	54	6	52	29	0	46	16	82	7	1
						ERR1700733.8.fa	Planted_forest	0	0	0	0	30	15	25	4	0	0	0	1	1	5	1	0	0	1	0	14	6	6	0	0	0	0	49	12	5	106	0	1	8	1	6	7	0	11	0	15	1	0
						ERR1700737.21.fa	Planted_forest	0	0	0	0	60	38	32	0	0	1	0	2	3	5	2	0	1	0	1	51	10	8	0	0	1	0	47	33	5	170	2	5	22	6	16	16	0	27	2	32	0	0
						ERR1700738.2.fa	Planted_forest	0	0	0	0	45	32	50	8	0	2	0	3	3	8	1	1	0	1	0	11	9	9	1	0	1	0	94	33	9	261	0	2	18	6	16	25	0	24	1	31	3	0
						ERR1700754.7.fa	Planted_forest	0	0	0	0	23	13	39	1	0	0	0	2	0	6	0	1	0	0	0	8	7	10	0	0	0	0	34	19	3	180	0	2	9	5	11	4	0	16	3	16	1	0
						ERR1700754.9.fa	Planted_forest	0	0	0	0	0	0	0	0	0	0	0	0	0	0	0	0	0	0	0	0	0	0	0	0	0	0	3	4	0	4	0	0	1	0	0	0	0	1	0	5	0	0
						ERR1742254.11.fa	Planted_forest	0	0	0	0	12	55	84	5	0	0	0	6	8	9	1	0	0	0	0	85	10	23	0	0	0	0	54	50	2	246	0	0	23	0	26	17	0	25	1	26	1	0
						ERR1742259.1.fa	Planted_forest	0	0	0	0	63	180	534	6	0	1	0	16	23	64	0	1	0	0	0	222	94	82	0	0	0	0	240	205	12	1453	0	5	120	5	168	67	0	126	54	232	13	1
						ERR1742259.26.fa	Planted_forest	0	0	0	0	26	87	111	0	0	0	0	3	5	19	1	0	0	0	0	106	22	26	0	0	0	0	61	66	6	379	1	1	28	2	33	20	0	39	12	102	5	0
						ERR1742259.27.fa	Planted_forest	0	0	0	0	91	186	638	11	0	3	0	12	24	55	7	2	1	1	0	282	98	66	0	0	2	0	246	205	12	1770	0	8	120	20	178	73	1	150	61	227	8	3
						ERR1742259.5.fa	Planted_forest	0	0	0	0	55	32	114	1	0	0	0	6	9	14	0	0	0	0	0	97	28	17	1	0	1	0	59	66	11	331	1	0	35	2	25	23	0	41	9	30	3	0
						ERR1742260.3.fa	Planted_forest	0	0	0	0	347	150	89	4	0	0	0	2	5	25	0	0	1	0	0	29	64	16	0	0	3	0	140	127	47	964	0	6	74	6	80	21	0	114	6	99	2	0
						ERR1742260.7.fa	Planted_forest	0	0	0	0	13	9	0	1	0	0	0	0	0	1	0	0	0	0	0	3	0	0	0	0	0	0	6	6	1	68	0	0	1	0	0	0	0	6	0	5	0	0
						ERR1742261.16.fa	Planted_forest	0	0	0	0	29	97	211	12	0	0	0	9	4	23	0	1	0	0	0	92	37	30	0	0	1	0	147	81	4	514	1	10	62	1	57	33	0	51	11	121	5	0
						ERR1742261.22.fa	Planted_forest	0	0	0	0	30	19	27	0	0	1	0	1	1	2	4	1	0	1	0	11	3	1	0	0	0	0	27	14	6	111	0	4	14	14	9	16	0	19	2	14	3	2
						ERR2233345.5.fa	Planted_forest	0	0	0	0	44	30	60	3	0	0	0	2	6	11	4	0	1	0	0	15	18	10	0	0	0	0	37	39	4	242	0	5	26	3	28	12	0	37	3	28	3	0
						ERR753911.2.fa	Planted_forest	0	0	0	0	35	22	16	2	0	0	0	0	0	2	0	2	0	0	0	1	6	2	0	0	1	0	39	21	2	123	0	0	15	1	14	5	0	24	1	25	1	1
						ERR753912.1.fa	Planted_forest	0	0	0	0	22	16	21	1	0	0	0	0	0	3	0	0	0	0	0	5	7	7	0	0	0	0	21	20	3	88	0	0	8	2	6	11	0	14	0	20	0	0
						ERR753915.1.fa	Planted_forest	0	0	0	0	56	43	28	3	0	0	0	1	2	5	1	0	0	2	0	29	3	8	0	0	2	1	26	32	8	156	0	11	10	10	13	12	0	30	3	40	3	1
						ERR753928.3.fa	Planted_forest	0	0	0	0	446	169	228	1	0	0	0	1	0	11	3	0	1	0	0	11	25	172	19	0	3	3	461	611	27	1764	0	340	86	9	44	115	0	218	3	236	16	2
						SRR13249341.15.fa	Planted_forest	0	0	0	0	101	62	144	15	0	2	0	7	63	70	5	1	3	2	0	120	52	36	1	0	2	0	202	108	14	516	1	7	64	12	38	62	0	68	11	69	7	1
						SRR13249341.31.fa	Planted_forest	0	0	0	0	11	27	25	1	0	0	1	0	0	0	0	0	0	0	21	1	1	18	0	4	0	5	9	72	1	90	0	30	18	4	0	8	0	28	0	63	1	0
						SRR13249341.6.fa	Planted_forest	0	0	0	0	166	173	395	8	0	1	0	15	13	61	5	1	4	0	0	266	61	54	2	0	2	0	235	201	31	1139	0	7	104	7	129	71	0	127	42	148	14	2
						SRR13249342.6.fa	Planted_forest	0	0	0	0	18	21	86	0	0	0	0	0	0	0	0	1	0	0	0	1	7	10	0	0	0	1	7	11	4	62	0	0	5	13	2	3	0	16	0	13	0	0
						SRR16902650.3.fa	Planted_forest	0	0	0	0	37	72	26	3	0	0	0	0	0	2	2	0	0	2	0	12	14	4	0	0	0	0	46	28	2	152	1	3	17	1	13	11	0	19	1	26	1	0
						SRR6201993.1.fa	Planted_forest	0	0	0	0	20	24	73	0	0	0	0	1	2	3	0	0	0	0	0	2	7	19	0	0	0	0	8	15	5	31	1	2	3	41	0	3	0	7	1	7	0	0
						SRR6201994.7.fa	Planted_forest	0	0	0	0	130	160	209	2	0	2	0	4	8	39	0	0	1	1	0	127	41	36	1	0	1	0	192	185	31	790	4	5	90	4	77	38	0	73	15	163	9	1
						SRR6202051.1.fa	Planted_forest	0	0	0	0	64	36	29	6	0	0	0	2	5	16	0	0	0	0	0	95	19	17	0	0	1	0	71	39	8	270	1	1	23	1	23	22	0	29	4	38	2	0
						SRR6202142.3.fa	Planted_forest	0	0	0	0	112	65	194	4	0	1	0	4	9	29	8	2	4	2	0	63	41	38	1	0	4	0	153	114	14	558	2	26	79	19	69	37	0	86	18	82	9	0
						SRR6202162.1.fa	Planted_forest	0	0	0	0	121	79	147	7	0	0	0	3	13	17	6	3	1	2	0	101	29	44	0	0	0	0	180	109	24	556	1	48	47	18	51	26	0	64	9	52	6	0
						SRR6202162.12.fa	Planted_forest	0	0	0	0	96	1268	514	14	0	0	0	9	47	155	0	0	0	0	0	345	86	85	0	0	0	0	337	228	22	3391	0	7	215	16	132	94	0	198	48	238	25	0
						SRR6202162.13.fa	Planted_forest	0	0	0	0	33	15	8	7	1	0	0	0	2	2	0	0	0	1	0	2	3	4	0	0	0	0	29	12	2	79	0	3	11	0	8	5	0	16	0	13	0	0
						SRR6202162.2.fa	Planted_forest	0	0	0	0	29	21	27	2	0	0	0	0	4	9	1	0	0	0	0	31	6	7	0	0	1	0	49	35	7	151	2	2	21	0	12	18	0	16	1	34	5	0
						SRR6202162.6.fa	Planted_forest	0	0	0	0	23	19	66	6	0	2	0	4	2	8	0	0	0	0	0	7	8	3	1	0	1	0	65	47	8	156	0	24	14	5	15	13	0	22	2	15	2	1
						SRR6202165.1.fa	Planted_forest	0	0	0	0	45	77	148	5	2	0	0	2	3	33	0	0	0	0	0	91	24	25	0	0	0	0	98	65	10	431	0	1	30	0	44	23	0	46	12	112	3	0
						SRR6202165.14.fa	Planted_forest	0	0	0	0	259	140	123	5	0	0	0	2	0	31	2	0	0	1	1	8	22	154	2	0	3	2	557	389	81	1560	0	288	140	20	33	62	0	144	3	118	24	1
						SRR6202165.20.fa	Planted_forest	25	0	0	1	128	102	133	10	0	1	0	4	5	24	5	2	0	0	0	50	19	32	1	0	0	0	178	72	18	674	1	7	52	3	32	42	0	69	3	62	3	0
						SRR6202521.13.fa	Planted_forest	53	0	0	3	209	116	169	10	0	0	0	6	22	46	6	0	0	3	0	189	39	71	3	0	2	0	181	129	35	906	0	17	68	11	83	79	0	144	12	85	12	0
						SRR6202521.14.fa	Planted_forest	14	0	0	2	51	20	43	3	0	2	0	0	4	4	1	0	1	0	0	16	9	7	0	0	0	0	30	30	2	213	0	8	21	7	27	16	0	24	2	20	1	1
						SRR6202521.5.fa	Planted_forest	25	0	0	0	83	49	59	4	0	0	0	3	3	16	1	0	1	1	0	47	14	12	0	0	1	0	70	57	16	445	3	6	40	4	19	17	0	35	2	55	4	0
						SRR7094832.30.fa	Planted_forest	59	0	0	0	408	147	90	3	0	1	0	1	3	21	3	0	1	4	1	38	42	34	2	0	6	0	248	335	60	1092	0	234	83	7	82	61	0	155	10	94	6	0
						SRR7094832.40.fa	Planted_forest	11	0	1	0	68	37	58	0	0	0	0	2	1	6	0	2	1	4	0	4	9	6	0	0	2	0	58	36	10	176	0	3	17	4	23	6	0	41	8	19	3	1
						SRR7095402.21.fa	Planted_forest	11	0	0	1	38	13	26	2	0	0	0	0	1	7	2	0	1	0	0	21	6	8	0	0	1	0	37	23	4	143	0	7	7	1	4	9	0	22	5	11	3	0
						SRR7095402.22.fa	Planted_forest	49	0	0	1	453	158	131	8	0	2	0	1	2	20	1	1	0	3	0	21	56	24	2	0	4	0	325	359	55	988	0	220	75	32	94	49	0	191	9	88	12	0
						SRR7095402.31.fa	Planted_forest	5	0	1	0	15	15	24	0	0	0	0	1	0	1	1	0	0	1	0	2	4	5	1	0	0	0	5	20	0	51	0	7	2	5	3	7	0	6	0	4	0	0
						SRR7095402.39.fa	Planted_forest	98	0	0	0	747	260	193	10	0	2	0	2	6	45	1	5	0	1	0	40	90	31	0	0	9	0	432	455	114	2127	0	265	147	39	146	88	0	259	12	132	18	2
						SRR7100789.19.fa	Planted_forest	4	0	0	0	11	6	26	0	0	0	0	0	2	0	0	1	0	1	0	1	1	5	0	0	0	0	4	9	0	51	2	0	2	1	1	3	1	2	0	6	0	1
						SRR7100789.22.fa	Planted_forest	22	0	1	0	94	34	29	2	0	0	0	0	0	11	0	0	0	0	2	27	9	12	0	0	1	0	94	32	17	287	0	2	35	3	17	18	0	36	0	26	5	0
						SRR7100789.59.fa	Planted_forest	2	1	3	0	16	16	38	0	0	0	0	1	1	0	0	1	0	0	0	1	3	6	0	0	0	0	4	19	1	45	1	1	6	10	1	14	2	5	0	10	0	0
						SRR7100789.9.fa	Planted_forest	75	0	0	0	226	107	121	10	0	0	0	3	7	23	3	1	1	0	0	12	23	32	1	0	3	0	270	90	41	1065	0	20	88	9	61	65	0	98	6	98	14	2
						SRR7686989.7.fa	Planted_forest	12	0	0	1	26	102	63	1	0	1	0	1	2	7	2	1	0	0	0	27	6	0	0	0	0	0	47	23	2	168	0	3	12	2	18	11	0	26	2	13	3	0
						SRR7686999.18.fa	Planted_forest	44	0	1	1	397	154	62	3	0	0	0	1	1	13	0	0	1	0	0	14	41	18	0	0	3	0	168	117	49	813	1	19	78	15	94	35	0	122	4	90	2	1
						SRR7687000.20.fa	Planted_forest	52	0	0	3	329	144	171	6	0	1	0	0	3	31	4	1	0	0	0	8	33	123	1	1	2	1	580	417	64	1807	1	340	176	41	57	91	0	171	5	151	25	1
						SRR7687000.3.fa	Planted_forest	35	0	0	0	133	47	78	11	0	1	0	1	3	12	2	1	0	0	0	34	25	20	0	0	1	0	131	67	17	479	0	5	37	11	34	24	0	49	1	35	7	0
						SRR7687005.3.fa	Planted_forest	34	0	2	1	63	138	164	6	0	3	0	2	14	25	0	0	0	0	0	109	32	23	1	0	1	0	126	101	14	572	2	9	47	3	43	26	0	53	12	56	5	0
						SRR7687006.15.fa	Planted_forest	41	0	1	1	211	159	157	6	0	0	0	3	5	33	0	0	1	0	0	119	42	39	1	0	2	0	215	353	41	958	8	265	63	16	56	61	0	99	7	73	13	1
						SRR7687006.8.fa	Planted_forest	22	0	1	0	73	42	74	7	1	0	0	2	1	10	1	4	0	1	0	23	10	10	0	0	0	0	63	61	19	287	0	7	32	6	28	21	1	42	4	40	5	1
						SRR7687071.1.fa	Planted_forest	16	0	0	0	34	19	68	0	0	0	0	0	1	0	0	1	0	0	0	0	5	11	0	0	0	0	10	28	6	44	0	8	4	14	4	4	0	3	2	21	1	2
						SRR7687072.1.fa	Planted_forest	19	0	0	0	99	48	75	1	0	0	0	0	5	7	2	1	4	0	0	15	14	5	0	0	1	1	57	52	13	350	2	19	23	11	20	12	0	43	5	38	1	0
						SRR7687072.4.fa	Planted_forest	23	0	0	0	79	118	195	2	0	0	0	8	12	37	0	0	0	1	0	125	32	25	0	0	1	0	102	103	9	610	1	6	54	4	71	32	0	66	17	155	7	0
						SRR7687074.2.fa	Planted_forest	31	0	2	0	149	120	146	9	0	0	0	2	4	22	15	2	4	4	1	83	23	16	0	0	0	0	166	94	37	699	0	10	58	21	61	47	0	83	9	84	11	1
						SRR8437982.7.fa	Planted_forest	31	0	0	0	272	127	131	3	0	0	0	0	2	18	2	0	0	1	2	8	17	172	1	0	2	0	494	482	54	1538	0	413	111	21	33	82	0	112	5	124	15	1
						SRR8558718.30.fa	Planted_forest	32	0	0	0	334	102	50	3	0	0	0	0	1	11	2	0	1	0	0	11	39	17	2	0	4	0	167	105	36	748	0	8	60	20	50	37	0	86	1	60	1	1
						SRR8558719.29.fa	Planted_forest	6	0	0	0	23	21	18	1	0	0	0	1	1	4	1	0	2	1	0	43	10	8	0	0	0	0	29	16	15	95	0	2	8	1	4	9	0	17	2	16	1	0
						SRR8558719.37.fa	Planted_forest	53	0	0	0	28	138	314	10	0	2	0	4	17	45	0	0	0	0	0	147	50	36	0	0	0	0	111	123	9	815	0	5	66	2	79	48	0	74	23	228	4	0
						SRR8558720.28.fa	Planted_forest	23	0	0	0	55	51	170	1	0	0	0	7	10	28	0	2	0	0	0	123	36	23	1	0	2	0	121	96	14	592	1	5	55	4	47	36	1	72	8	88	7	0
						SRR8558721.6.fa	Planted_forest	0	0	0	0	0	0	0	0	0	0	0	0	0	0	0	0	0	0	0	0	0	0	0	0	0	0	1	1	0	3	0	1	0	1	0	0	0	2	0	0	0	0
						SRR8861599.12.fa	Planted_forest	29	0	0	2	34	80	149	4	0	2	0	5	11	34	0	0	1	2	0	153	34	38	0	0	0	0	89	86	6	566	2	3	37	2	46	35	0	52	8	89	5	1
						SRR8861599.16.fa	Planted_forest	3	0	0	0	6	40	8	0	0	0	0	0	1	3	0	0	0	0	0	5	6	0	0	0	0	0	14	6	2	77	0	0	9	2	7	5	0	7	2	4	4	0
						SRR8861599.3.fa	Planted_forest	2	0	0	0	2	4	0	0	0	0	0	0	3	2	0	0	0	0	0	1	1	0	0	0	0	0	5	2	0	10	0	0	0	3	0	1	0	4	0	3	0	0
						SRR8861599.32.fa	Planted_forest	22	0	0	0	40	42	119	3	2	0	0	2	5	30	2	1	0	0	0	192	22	25	1	0	0	0	71	51	9	382	0	1	30	5	33	30	0	26	8	72	3	0
						SRR8861599.33.fa	Planted_forest	28	0	0	0	218	58	31	2	0	0	0	1	1	3	0	1	1	2	0	15	17	9	0	0	4	0	77	67	22	287	0	9	28	13	34	12	0	49	1	33	1	0
						SRR8861599.34.fa	Planted_forest	12	0	0	2	30	19	34	0	0	0	0	1	3	8	0	0	0	0	0	39	12	13	0	0	0	0	33	36	11	145	4	2	16	4	11	16	0	12	2	31	4	0
						SRR8861599.38.fa	Planted_forest	34	0	1	0	77	49	125	11	0	1	0	3	7	22	4	4	0	0	0	48	26	22	1	1	1	1	117	83	14	404	0	8	40	22	43	29	0	66	4	46	2	1
						SRR8861599.47.fa	Planted_forest	43	0	2	0	65	79	116	9	0	1	0	2	5	19	0	2	1	0	0	112	30	21	0	0	0	0	107	99	6	471	0	5	52	22	47	34	0	41	19	137	5	1
						SRR8861599.54.fa	Planted_forest	45	0	0	0	73	95	283	3	2	0	0	2	18	41	1	0	1	0	0	181	44	36	1	0	0	0	137	119	18	783	0	3	73	3	83	51	0	77	16	121	8	2
						SRR8861599.58.fa	Planted_forest	18	0	0	0	36	107	180	3	1	0	0	7	6	26	0	0	0	0	0	97	28	25	0	0	0	0	80	68	4	454	0	8	41	0	50	18	0	37	10	34	4	1
						SRR8861599.6.fa	Planted_forest	42	1	0	0	214	139	243	8	0	3	0	5	14	39	1	3	0	3	0	233	47	52	0	0	2	0	162	127	20	917	0	13	66	11	90	57	0	106	17	82	6	0
						SRR9648402.30.fa	Planted_forest	24	0	1	1	315	101	33	1	0	0	0	1	3	9	0	0	0	0	0	8	25	17	0	0	2	0	163	109	44	523	0	16	59	16	68	15	0	111	1	67	6	0
						SRR9648402.44.fa	Planted_forest	22	2	3	0	43	31	152	10	0	2	0	3	9	18	1	0	0	2	0	50	22	13	0	0	0	0	56	50	11	389	3	10	28	3	48	17	0	43	6	37	4	0
						SRR9648435.14.fa	Planted_forest	37	0	0	0	257	129	149	7	0	0	0	3	1	19	0	0	0	0	0	10	19	13	2	0	2	2	567	438	60	1828	0	347	120	34	43	52	0	108	7	127	19	1
						SRR9648435.39.fa	Planted_forest	20	0	0	0	194	98	96	0	0	1	0	3	2	25	0	0	0	0	0	4	19	16	0	0	1	1	378	52	41	1192	0	11	83	17	21	50	0	76	5	84	15	1
						SRR9648435.41.fa	Planted_forest	35	0	1	0	315	137	140	4	0	0	0	3	4	19	1	2	0	0	0	12	19	77	0	0	3	0	503	344	69	1791	0	290	113	39	41	70	0	111	8	122	25	2
						SRR9648435.44.fa	Planted_forest	54	0	0	0	68	184	377	5	0	0	0	7	24	56	0	0	0	2	0	157	78	37	3	0	1	0	144	150	28	943	0	7	82	15	109	50	0	109	41	102	3	2
						SRR9648435.45.fa	Planted_forest	50	0	0	1	246	114	139	4	0	0	0	8	9	27	2	3	0	0	0	80	31	29	1	0	0	0	226	111	45	858	2	9	66	18	44	62	0	96	12	98	8	4
						SRR9648435.67.fa	Planted_forest	32	0	0	0	38	75	134	6	0	2	0	3	8	27	0	0	0	0	0	101	21	22	1	0	2	0	101	72	7	501	0	2	39	4	36	23	0	49	11	48	3	0
						SRR9648435.74.fa	Planted_forest	37	0	0	1	111	45	77	19	0	3	0	4	5	20	6	1	0	1	0	69	30	34	1	0	2	0	118	76	23	452	1	15	44	10	29	28	0	63	5	45	5	1
						SRR9648435.82.fa	Planted_forest	42	0	0	0	35	105	316	5	2	0	0	5	31	51	1	0	1	2	0	168	61	45	1	0	0	0	116	113	8	780	0	3	66	1	109	41	0	74	26	107	8	2
						SRR9648435.9.fa	Planted_forest	52	0	0	1	126	130	264	13	0	0	0	5	13	42	3	0	1	0	0	265	48	41	0	0	1	0	185	158	18	959	2	8	80	6	95	60	0	102	21	126	10	0
[truncated: 66 more columns]
